# Supplementary material for: Mitochondrion-processed TERC regulates senescence without affecting telomerase activities
Source: Protein Cell. 2019 Feb 20;10(9):631–48. doi: 10.1007/s13238-019-0612-5 (PMC6711880; doi:10.1007/s13238-019-0612-5)
Supplement: Supplementary file 2 — Supplementary material 2 (XLSX 211 kb) [file 13238_2019_612_MOESM2_ESM.xlsx]

## Sheet: 53_vs_Con
## Gfold>0 : Sample_hek53r_RPKM < Sample_PQSuper_RPKM
## Gfold<0 : Sample_hek53r_RPKM > Sample_PQSuper_RPKM
Gene_id	Gfold	Sample_hek53_RPKM	Sample_PQSuper_RPKM	Transcript_ID	Gene_name	Ensembl_Transcript_ID	Ensembl_Gene_ID	Gene_type
XLOC_014072	-2.16339	3.68104	0.67935	TCONS_00068167	PARP2	ENST00000429687.3	ENSG00000129484.9	protein_coding
XLOC_033010	-2.03081	0.663475	0.0496244	TCONS_00154631	RP11-1286E23.17	ENST00000511280.1	ENSG00000248933.1	protein_coding
XLOC_049054	-1.99283	0.266998	0.00946726	TCONS_00221848	CT45A2	ENST00000370736.3	ENSG00000242185.2	protein_coding
XLOC_036333	-1.78509	1.57092	0.187994	TCONS_00168389	SPINK9	ENST00000511717.2	ENSG00000204909.3	protein_coding
XLOC_029757	-1.55255	0.0593125	0.00405601	TCONS_00136542	MN1	ENST00000302326.4	ENSG00000169184.5	protein_coding
XLOC_035220	-1.43645	0.158557	0.0116768	TCONS_00163551	CLDN22	ENST00000323319.5	ENSG00000177300.5	protein_coding
XLOC_045567	-1.43645	0.101267	0.0074577	TCONS_00208626	HAS2	ENST00000303924.4	ENSG00000170961.5	protein_coding
XLOC_005690	-1.43247	0.471837	0.100917	TCONS_00025776	FAM22E	ENST00000429984.2	ENSG00000228570.2	protein_coding
XLOC_022982	-1.40056	0.57002	0.129934	TCONS_00106012	RINL	ENST00000340740.3	ENSG00000187994.6	protein_coding
XLOC_036997	-1.38004	2.25956	0.587546	TCONS_00171405	CTD-2117L12.1	ENST00000504333.1	ENSG00000250127.1	protein_coding
XLOC_045619	-1.37499	0.476829	0.133802	TCONS_00208809	TMEM75	ENST00000539634.1	ENSG00000256655.1	protein_coding
XLOC_018729	-1.33549	1.50708	0.408513	TCONS_00090377	CFDP1	ENST00000283882.3	ENSG00000153774.3	protein_coding
XLOC_022921	-1.32808	0.30899	0.0808713	TCONS_00105677	DMKN	ENST00000472252.1	ENSG00000161249.12	protein_coding
XLOC_047382	-1.31033	0.145447	0.0116039	TCONS_00215697	FOXD4L6	ENST00000377473.1	ENSG00000204793.4	protein_coding
XLOC_043283	-1.30617	0.189851	0.0504147	TCONS_00198955	TRPV6	ENST00000359396.3	ENSG00000165125.12	protein_coding
XLOC_045720	-1.29901	2.04648	0.721617	TCONS_00209571	EPPK1	ENST00000525985.1	ENSG00000227184.3	protein_coding
XLOC_029256	-1.27289	0.0392538	0.00221062	TCONS_00133676	SEZ6L	ENST00000404234.3	ENSG00000100095.14	protein_coding
XLOC_010028	-1.24674	0.479591	0.145583	TCONS_00047888	MCAM	ENST00000264036.4	ENSG00000076706.7	protein_coding
XLOC_011569	-1.24295	0.0646407	0.00538132	TCONS_00056683	SCNN1A	ENST00000360168.3	ENSG00000111319.8	protein_coding
XLOC_014168	-1.23276	0.438029	0.135148	TCONS_00068966	NYNRIN	ENST00000382554.3	ENSG00000205978.4	protein_coding
XLOC_030722	-1.22897	7.52388	2.95708	TCONS_00142162	TMEM45A	ENST00000323523.4	ENSG00000181458.6	protein_coding
XLOC_043303	-1.22421	0.253763	0.0691139	TCONS_00199045	ARHGEF35	ENST00000378115.2	ENSG00000213214.3	protein_coding
XLOC_049801	-1.22372	1.66937	0.590959	TCONS_00224696	CYSLTR1	ENST00000373304.3	ENSG00000173198.4	protein_coding
XLOC_021860	-1.21847	0.255652	0.0552671	TCONS_00101520	SLC27A1	ENST00000442725.1	ENSG00000130304.10	protein_coding
XLOC_038471	-1.2143	0.517566	0.171709	TCONS_00177926	ITPR3	ENST00000374316.4	ENSG00000096433.5	protein_coding
XLOC_007416	-1.20935	0.403348	0.119757	TCONS_00033227	TRIM22	ENST00000379965.3	ENSG00000132274.10	protein_coding
XLOC_024303	-1.19413	1.17113	0.40182	TCONS_00111442	TMEM182	ENST00000454536.1	ENSG00000170417.10	protein_coding
XLOC_005689	-1.19172	0.465054	0.136994	TCONS_00025770	FAM22B	ENST00000429828.1	ENSG00000188199.5	protein_coding
XLOC_005079	-1.19127	0.280255	0.0814863	TCONS_00023474	C10orf108	ENST00000441152.2	ENSG00000180525.8	protein_coding
XLOC_024896	-1.17686	0.101889	0.0131819	TCONS_00114067	C2orf88	ENST00000478197.1	ENSG00000187699.6	protein_coding
XLOC_023994	-1.17676	0.0475232	0.00284358	TCONS_00110006	ARHGAP25	ENST00000463483.1	ENSG00000163219.6	protein_coding
XLOC_045237	-1.17676	0.0416896	0	TCONS_00207060	TRPA1	ENST00000523582.1	ENSG00000104321.5	protein_coding
XLOC_006041	-1.17183	0.294554	0.102392	TCONS_00027288	TACC2	ENST00000492689.1	ENSG00000138162.11	protein_coding
XLOC_038490	-1.17002	0.199926	0.0535106	TCONS_00177981	SCUBE3	ENST00000394681.1	ENSG00000146197.7	protein_coding
XLOC_046172	-1.16242	0.217783	0.0305121	TCONS_00211057	FOXD4L2	ENST00000377590.1	ENSG00000204828.2	protein_coding
XLOC_013298	-1.15719	0.16146	0.0193221	TCONS_00065521	CLDN10	ENST00000376873.2	ENSG00000134873.4	protein_coding
XLOC_017709	-1.14826	1.86616	0.741404	TCONS_00086284	SHISA9	ENST00000424107.2	ENSG00000237515.4	protein_coding
XLOC_039871	-1.14444	0.420982	0.0919205	TCONS_00183788	DLK2	ENST00000430324.1	ENSG00000171462.9	protein_coding
XLOC_048111	-1.14231	14.318	5.34996	TCONS_00218696	MT-ND6	ENST00000361681.2	ENSG00000198695.2	protein_coding
XLOC_027129	-1.13876	1.36385	0.541703	TCONS_00125240	KIF1A	ENST00000460788.1	ENSG00000130294.9	protein_coding
XLOC_031352	-1.13455	0.40115	0.135348	TCONS_00145699	ST6GAL1	ENST00000169298.3	ENSG00000073849.10	protein_coding
XLOC_014254	-1.12572	0.767714	0.304045	TCONS_00069324	MIPOL1	ENST00000556615.1	ENSG00000151338.13	protein_coding
XLOC_034076	-1.12493	3.10736	1.10328	TCONS_00158856	DUX4L4	ENST00000538692.1	ENSG00000258834.1	protein_coding
XLOC_045019	-1.1157	0.201919	0.062542	TCONS_00206230	ANK1	ENST00000347528.4	ENSG00000029534.14	protein_coding
XLOC_019421	-1.1138	0.241876	0.0665418	TCONS_00092571	CNTNAP1	ENST00000264638.3	ENSG00000108797.6	protein_coding
XLOC_044446	-1.10567	0.926728	0.295741	TCONS_00203637	NOV	ENST00000259526.3	ENSG00000136999.4	protein_coding
XLOC_012231	-1.10163	0.177926	0.0445509	TCONS_00060972	RP11-366L20.2	ENST00000439236.2	ENSG00000197301.3	protein_coding
XLOC_017989	-1.09248	0.121331	0.0344646	TCONS_00087324	NLRC5	ENST00000539881.1	ENSG00000140853.10	protein_coding
XLOC_026931	-1.08955	0.737154	0.2671	TCONS_00124195	IGFBP5	ENST00000233813.4	ENSG00000115461.4	protein_coding
XLOC_016565	-1.08888	0.039363	0.00434828	TCONS_00081015	ACAN	ENST00000268134.5	ENSG00000157766.10	protein_coding
XLOC_001826	-1.08826	0.0529111	0.00723651	TCONS_00008985	PAPPA2	ENST00000367661.3	ENSG00000116183.6	protein_coding
XLOC_032264	-1.08686	0.744421	0.255291	TCONS_00150996	GATA2	ENST00000341105.2	ENSG00000179348.7	protein_coding
XLOC_008660	-1.07907	0.141394	0.0344152	TCONS_00040155	SLC37A2	ENST00000403796.2	ENSG00000134955.7	protein_coding
XLOC_005707	-1.07855	0.147973	0.0320751	TCONS_00025851	NRG3	ENST00000372141.2	ENSG00000185737.6	protein_coding
XLOC_010795	-1.0739	0.0704134	0.00449412	TCONS_00051884	AMHR2	ENST00000257863.4	ENSG00000135409.6	protein_coding
XLOC_021474	-1.0739	0.128951	0	TCONS_00100208	CCBE1	ENST00000398179.2	ENSG00000183287.7	protein_coding
XLOC_048849	-1.06729	4.39142	1.92992	TCONS_00221225	TBC1D8B	ENST00000357242.5	ENSG00000133138.14	protein_coding
XLOC_003397	-1.05964	0.150939	0.0361261	TCONS_00016827	GBP4	ENST00000355754.6	ENSG00000162654.8	protein_coding
XLOC_035871	-1.05869	0.721547	0.293159	TCONS_00166178	VCAN	ENST00000265077.3	ENSG00000038427.11	protein_coding
XLOC_049868	-1.05774	7.48865	3.38214	TCONS_00224826	PCDH19	ENST00000420881.2	ENSG00000165194.10	protein_coding
XLOC_016543	-1.05648	1.28881	0.525328	TCONS_00080865	ZNF592	ENST00000560079.1	ENSG00000166716.4	protein_coding
XLOC_019805	-1.05423	1.47017	0.648697	TCONS_00094200	RNF213	ENST00000508628.2	ENSG00000173821.13	protein_coding
XLOC_047559	-1.05404	0.202298	0.0258233	TCONS_00216390	OMD	ENST00000375550.4	ENSG00000127083.7	protein_coding
XLOC_030207	-1.05193	0.448062	0.147073	TCONS_00139360	PLCL2	ENST00000460467.1	ENSG00000154822.10	protein_coding
XLOC_033593	-1.04921	0.183582	0.0491084	TCONS_00157004	NPNT	ENST00000504304.1	ENSG00000168743.8	protein_coding
XLOC_026676	-1.04729	0.141323	0.0603732	TCONS_00123023	TTN	ENST00000342992.6	ENSG00000155657.16	protein_coding
XLOC_028969	-1.04583	2.86566	1.22985	TCONS_00132564	LSS	ENST00000491729.1	ENSG00000160285.9	protein_coding
XLOC_006175	-1.04124	0.354131	0.0904093	TCONS_00027953	IL15RA	ENST00000435171.1	ENSG00000134470.12	protein_coding
XLOC_017302	-1.03613	246.892	118.381	TCONS_00084594	RPS17	ENST00000330339.7	ENSG00000184779.8	protein_coding
XLOC_044846	-1.03266	0.254501	0.075803	TCONS_00205347	GFRA2	ENST00000524240.1	ENSG00000168546.5	protein_coding
XLOC_008932	-1.02467	0.493061	0.181396	TCONS_00041717	STK33	ENST00000473980.1	ENSG00000130413.11	protein_coding
XLOC_019106	-1.021	0.369337	0.148412	TCONS_00091378	CCDC144A	ENST00000478303.1	ENSG00000170160.10	protein_coding
XLOC_021881	-1.01897	1.52757	0.487485	TCONS_00101582	GDF15	ENST00000252809.3	ENSG00000130513.3	protein_coding
XLOC_005168	-1.01785	0.357751	0.128438	TCONS_00023845	CAMK1D	ENST00000378847.3	ENSG00000183049.8	protein_coding
XLOC_007542	-1.01696	2.42054	1.08106	TCONS_00033892	RP1-239B22.1	ENST00000338965.4	ENSG00000188211.4	protein_coding
XLOC_045292	-1.01619	0.759664	0.320585	TCONS_00207310	ZNF704	ENST00000327835.3	ENSG00000164684.9	protein_coding
XLOC_044391	-1.01602	0.223024	0.0705009	TCONS_00203449	RP11-127H5.1	ENST00000521923.1	ENSG00000253350.1	protein_coding
XLOC_006210	-1.0155	0.210751	0.0567469	TCONS_00028076	C10orf31	ENST00000379256.3	ENSG00000181800.5	protein_coding
XLOC_007105	-1.0155	0.162527	0.0437623	TCONS_00032092	FAM196A	ENST00000522781.1	ENSG00000188916.4	protein_coding
XLOC_049784	-1.01237	0.167615	0.0548273	TCONS_00224636	KIAA2022	ENST00000373468.1	ENSG00000050030.8	protein_coding
XLOC_024301	-1.00842	0.645378	0.229493	TCONS_00111435	SLC9A4	ENST00000295269.4	ENSG00000180251.4	protein_coding
XLOC_010853	-1.00822	0.0960815	0.0157049	TCONS_00052319	IKZF4	ENST00000262032.5	ENSG00000123411.10	protein_coding
XLOC_047406	-1.00822	0.217783	0.0355974	TCONS_00215754	FOXD4L4	ENST00000377413.1	ENSG00000184659.4	protein_coding
XLOC_047495	-1.0045	2.30641	1.00657	TCONS_00216047	RASEF	ENST00000376447.3	ENSG00000165105.9	protein_coding
XLOC_011039	-1.00265	0.17117	0.0484696	TCONS_00053662	SYT1	ENST00000393240.3	ENSG00000067715.9	protein_coding
XLOC_018691	-1.00222	1.31141	0.527442	TCONS_00090193	MTSS1L	ENST00000254951.5	ENSG00000132613.7	protein_coding
XLOC_010555	1.11726	0.00660968	0.0727712	TCONS_00050371	SSPN	ENST00000538142.1	ENSG00000123096.6	protein_coding

## Sheet: 53r_vs_Con
## Gfold>0 : Sample_hek53r_RPKM < Sample_PQSuper_RPKM
## Gfold<0 : Sample_hek53r_RPKM > Sample_PQSuper_RPKM
Gene_id	Gfold	Sample_hek53_RPKM	Sample_PQSuper_RPKM	Transcript_ID	Gene_name	Ensembl_Transcript_ID	Ensembl_Gene_ID	Gene_type
XLOC_037718	-2.78271	0.455074	0.0138384	TCONS_00174650	FNDC9	ENST00000312349.4	ENSG00000172568.4	protein_coding
XLOC_005690	-2.6807	1.08929	0.100917	TCONS_00025776	FAM22E	ENST00000429984.2	ENSG00000228570.2	protein_coding
XLOC_036997	-2.58172	5.08129	0.587546	TCONS_00171405	CTD-2117L12.1	ENST00000504333.1	ENSG00000250127.1	protein_coding
XLOC_033010	-2.52061	0.920856	0.0496244	TCONS_00154631	RP11-1286E23.17	ENST00000511280.1	ENSG00000248933.1	protein_coding
XLOC_005689	-2.45315	1.08604	0.136994	TCONS_00025770	FAM22B	ENST00000429828.1	ENSG00000188199.5	protein_coding
XLOC_014072	-2.41823	4.38829	0.67935	TCONS_00068167	PARP2	ENST00000429687.3	ENSG00000129484.9	protein_coding
XLOC_039443	-2.33091	0.492567	0.034137	TCONS_00181658	ERVFRD-1	ENST00000472091.1	ENSG00000244476.2	protein_coding
XLOC_038490	-2.31769	0.430255	0.0535106	TCONS_00177981	SCUBE3	ENST00000394681.1	ENSG00000146197.7	protein_coding
XLOC_007416	-2.30642	0.843899	0.119757	TCONS_00033227	TRIM22	ENST00000379965.3	ENSG00000132274.10	protein_coding
XLOC_020208	-2.25331	0.576851	0.0338732	TCONS_00095800	OMG	ENST00000247271.3	ENSG00000126861.3	protein_coding
XLOC_045619	-2.24212	0.85737	0.133802	TCONS_00208809	TMEM75	ENST00000539634.1	ENSG00000256655.1	protein_coding
XLOC_049801	-2.20814	3.26516	0.590959	TCONS_00224696	CYSLTR1	ENST00000373304.3	ENSG00000173198.4	protein_coding
XLOC_041720	-2.18923	2.59889	0.404415	TCONS_00191346	SPDYE2	ENST00000432940.1	ENSG00000205238.5	protein_coding
XLOC_032999	-2.15948	0.623617	0.0744366	TCONS_00154618	RP11-1286E23.5	ENST00000417945.1	ENSG00000231396.1	protein_coding
XLOC_030722	-2.14552	14.1315	2.95708	TCONS_00142162	TMEM45A	ENST00000323523.4	ENSG00000181458.6	protein_coding
XLOC_006358	-2.14382	0.388345	0.0244932	TCONS_00028719	AL117340.1	ENST00000359888.2	ENSG00000196960.2	protein_coding
XLOC_041721	-2.12654	2.48895	0.404025	TCONS_00191349	SPDYE6	ENST00000507450.1	ENSG00000173678.10	protein_coding
XLOC_005744	-2.12171	0.90968	0.154004	TCONS_00025991	FAM22D	ENST00000381691.2	ENSG00000214562.5	protein_coding
XLOC_012343	-2.10836	5.35169	1.08842	TCONS_00061545	C12orf50	ENST00000298699.2	ENSG00000165805.4	protein_coding
XLOC_017709	-2.10472	3.59208	0.741404	TCONS_00086284	SHISA9	ENST00000424107.2	ENSG00000237515.4	protein_coding
XLOC_033012	-2.10052	1.02576	0.0992488	TCONS_00154633	USP17	ENST00000504481.1	ENSG00000232264.3	protein_coding
XLOC_024303	-2.07651	2.13127	0.40182	TCONS_00111442	TMEM182	ENST00000454536.1	ENSG00000170417.10	protein_coding
XLOC_016565	-2.04735	0.0731987	0.00434828	TCONS_00081015	ACAN	ENST00000268134.5	ENSG00000157766.10	protein_coding
XLOC_049054	-2.0437	0.277974	0.00946726	TCONS_00221848	CT45A2	ENST00000370736.3	ENSG00000242185.2	protein_coding
XLOC_033003	-2.04208	1.15616	0.149154	TCONS_00154624	RP11-1286E23.10	ENST00000456464.1	ENSG00000223569.1	protein_coding
XLOC_030873	-2.03576	2.657	0.536868	TCONS_00142903	PARP15	ENST00000464300.2	ENSG00000173200.7	protein_coding
XLOC_012231	-2.03139	0.32933	0.0445509	TCONS_00060972	RP11-366L20.2	ENST00000439236.2	ENSG00000197301.3	protein_coding
XLOC_011766	-2.02508	1.85345	0.390379	TCONS_00057849	ABCC9	ENST00000261200.4	ENSG00000069431.6	protein_coding
XLOC_020210	-2.02308	0.20458	0.0102465	TCONS_00095806	EVI2A	ENST00000394755.2	ENSG00000126860.5	protein_coding
XLOC_028194	-2.01956	1.58094	0.337569	TCONS_00129617	KIAA0889	ENST00000279034.5	ENSG00000149639.8	protein_coding
XLOC_033000	-2.01041	1.08405	0.138948	TCONS_00154620	RP11-1286E23.6	ENST00000457736.1	ENSG00000233136.1	protein_coding
XLOC_013298	-1.99421	0.277991	0.0193221	TCONS_00065521	CLDN10	ENST00000376873.2	ENSG00000134873.4	protein_coding
XLOC_033014	-1.99222	0.955825	0.0992488	TCONS_00154635	RP11-1396O13.5	ENST00000509660.1	ENSG00000229579.3	protein_coding
XLOC_024876	-1.9872	2.08193	0.476259	TCONS_00113926	FSIP2	ENST00000343098.5	ENSG00000188738.8	protein_coding
XLOC_049694	-1.98272	2.42566	0.52531	TCONS_00224378	OPHN1	ENST00000355520.5	ENSG00000079482.10	protein_coding
XLOC_039247	-1.97499	26.3669	5.9354	TCONS_00180830	AL590867.1	ENST00000392385.2	ENSG00000213121.2	protein_coding
XLOC_033015	-1.97129	0.792635	0.0694741	TCONS_00154636	USP17L5	ENST00000507227.1	ENSG00000227140.3	protein_coding
XLOC_027531	-1.96547	0.36013	0.0411338	TCONS_00126698	TP53INP2	ENST00000374810.3	ENSG00000078804.8	protein_coding
XLOC_007105	-1.95547	0.302672	0.0437623	TCONS_00032092	FAM196A	ENST00000522781.1	ENSG00000188916.4	protein_coding
XLOC_048849	-1.9453	8.02889	1.92992	TCONS_00221225	TBC1D8B	ENST00000357242.5	ENSG00000133138.14	protein_coding
XLOC_042266	-1.93561	0.111859	0.00714322	TCONS_00194173	COL28A1	ENST00000430711.1	ENSG00000215018.4	protein_coding
XLOC_003269	-1.93533	1.8151	0.273535	TCONS_00016254	AL139147.1	ENST00000502413.2	ENSG00000248458.2	protein_coding
XLOC_033020	-1.93488	0.920856	0.0992488	TCONS_00154641	RP11-1396O13.11	ENST00000504104.1	ENSG00000228856.3	protein_coding
XLOC_035220	-1.92938	0.219423	0.0116768	TCONS_00163551	CLDN22	ENST00000323319.5	ENSG00000177300.5	protein_coding
XLOC_014168	-1.91245	0.693261	0.135148	TCONS_00068966	NYNRIN	ENST00000382554.3	ENSG00000205978.4	protein_coding
XLOC_044090	-1.91053	1.82728	0.42184	TCONS_00202138	CHD7	ENST00000307121.4	ENSG00000171316.6	protein_coding
XLOC_025808	-1.9088	2.60964	0.614906	TCONS_00119305	WDPCP	ENST00000409354.2	ENSG00000143951.11	protein_coding
XLOC_008660	-1.89752	0.242516	0.0344152	TCONS_00040155	SLC37A2	ENST00000403796.2	ENSG00000134955.7	protein_coding
XLOC_046640	-1.89718	0.885479	0.188861	TCONS_00212506	ZNF618	ENST00000374126.5	ENSG00000157657.10	protein_coding
XLOC_033018	-1.88883	0.932512	0.119099	TCONS_00154639	RP11-1396O13.9	ENST00000511681.1	ENSG00000231637.3	protein_coding
XLOC_000223	-1.88312	5.17084	1.29394	TCONS_00001205	SPEN	ENST00000375759.3	ENSG00000065526.5	protein_coding
XLOC_017826	-1.8798	2.55258	0.592155	TCONS_00086805	SNX29P2	ENST00000398878.3	ENSG00000198106.6	protein_coding
XLOC_005079	-1.8748	0.4435	0.0814863	TCONS_00023474	C10orf108	ENST00000441152.2	ENSG00000180525.8	protein_coding
XLOC_005742	-1.87262	1.26617	0.242213	TCONS_00025986	FAM22A	ENST00000432986.2	ENSG00000184923.6	protein_coding
XLOC_020209	-1.86235	0.273336	0.0206874	TCONS_00095802	EVI2B	ENST00000330927.3	ENSG00000185862.4	protein_coding
XLOC_010853	-1.85327	0.166003	0.0157049	TCONS_00052319	IKZF4	ENST00000262032.5	ENSG00000123411.10	protein_coding
XLOC_008662	-1.83898	0.225211	0.0311604	TCONS_00040171	PKNOX2	ENST00000530517.1	ENSG00000165495.9	protein_coding
XLOC_028479	-1.82958	1.26457	0.211663	TCONS_00130765	CR381653.1	ENST00000422356.1	ENSG00000236557.1	protein_coding
XLOC_033008	-1.82834	1.00245	0.148873	TCONS_00154629	RP11-1286E23.15	ENST00000506151.1	ENSG00000250745.1	protein_coding
XLOC_029431	-1.81823	1.18108	0.292336	TCONS_00134801	TNRC6B	ENST00000441751.1	ENSG00000100354.14	protein_coding
XLOC_045292	-1.81763	1.31232	0.320585	TCONS_00207310	ZNF704	ENST00000327835.3	ENSG00000164684.9	protein_coding
XLOC_000154	-1.81457	0.237566	0.0164008	TCONS_00000831	ANGPTL7	ENST00000376819.3	ENSG00000171819.4	protein_coding
XLOC_034676	-1.8136	0.543729	0.104539	TCONS_00161447	GPRIN3	ENST00000333209.3	ENSG00000185477.3	protein_coding
XLOC_033016	-1.8073	0.862574	0.109174	TCONS_00154637	RP11-1396O13.7	ENST00000515574.1	ENSG00000235780.3	protein_coding
XLOC_019483	-1.79741	3.85577	0.955888	TCONS_00092790	LRRC37A2	ENST00000333412.3	ENSG00000238083.2	protein_coding
XLOC_016543	-1.79604	2.13418	0.525328	TCONS_00080865	ZNF592	ENST00000560079.1	ENSG00000166716.4	protein_coding
XLOC_011147	-1.79483	0.967747	0.229863	TCONS_00054071	C12orf63	ENST00000554621.1	ENSG00000188596.3	protein_coding
XLOC_033013	-1.78626	0.850917	0.109174	TCONS_00154634	RP11-1396O13.4	ENST00000509271.1	ENSG00000230430.3	protein_coding
XLOC_033017	-1.7803	0.897543	0.129023	TCONS_00154638	RP11-1396O13.8	ENST00000504543.1	ENSG00000231051.3	protein_coding
XLOC_019665	-1.77188	0.997718	0.0707925	TCONS_00093738	AC037487.1	ENST00000413214.2	ENSG00000232457.2	protein_coding
XLOC_033005	-1.7699	0.827605	0.0992488	TCONS_00154626	RP11-1286E23.12	ENST00000511568.1	ENSG00000249104.1	protein_coding
XLOC_005707	-1.76878	0.232304	0.0320751	TCONS_00025851	NRG3	ENST00000372141.2	ENSG00000185737.6	protein_coding
XLOC_024820	-1.76771	4.05402	1.09605	TCONS_00113661	HOXD11	ENST00000498438.1	ENSG00000128713.10	protein_coding
XLOC_014254	-1.76718	1.1903	0.304045	TCONS_00069324	MIPOL1	ENST00000556615.1	ENSG00000151338.13	protein_coding
XLOC_047774	-1.76326	0.946498	0.218933	TCONS_00217132	ASTN2	ENST00000373996.3	ENSG00000148219.12	protein_coding
XLOC_029212	-1.7509	1.64223	0.382265	TCONS_00133391	RGL4	ENST00000441897.1	ENSG00000159496.9	protein_coding
XLOC_009542	-1.75028	2.78453	0.63657	TCONS_00045338	C11orf72	ENST00000333139.3	ENSG00000184224.3	protein_coding
XLOC_043857	-1.74644	0.401162	0.0823272	TCONS_00201123	RBPMS	ENST00000538486.1	ENSG00000157110.11	protein_coding
XLOC_009633	-1.74597	2.91074	0.756995	TCONS_00045841	FAM168A	ENST00000064778.4	ENSG00000054965.6	protein_coding
XLOC_000390	-1.74137	1.83996	0.47612	TCONS_00001981	ARID1A	ENST00000324856.7	ENSG00000117713.13	protein_coding
XLOC_047684	-1.74029	12.4833	3.01052	TCONS_00216791	AL162389.1	ENST00000398726.3	ENSG00000214645.3	protein_coding
XLOC_049868	-1.73457	11.9356	3.38214	TCONS_00224826	PCDH19	ENST00000420881.2	ENSG00000165194.10	protein_coding
XLOC_021237	-1.73331	6.5502	1.7733	TCONS_00099499	ATP9B	ENST00000542323.1	ENSG00000166377.13	protein_coding
XLOC_048356	-1.7217	0.149747	0.00910733	TCONS_00219516	GPR82	ENST00000302548.4	ENSG00000171657.5	protein_coding
XLOC_000525	-1.71902	2.72158	0.74178	TCONS_00002666	EIF2C1	ENST00000373206.1	ENSG00000092847.5	protein_coding
XLOC_031363	-1.71879	0.631477	0.16351	TCONS_00145735	LPP	ENST00000448637.1	ENSG00000145012.8	protein_coding
XLOC_003956	-1.7179	0.937674	0.199596	TCONS_00019561	MEX3A	ENST00000532414.1	ENSG00000254726.1	protein_coding
XLOC_014547	-1.71056	0.998113	0.251905	TCONS_00071077	YLPM1	ENST00000238571.3	ENSG00000119596.11	protein_coding
XLOC_000066	-1.71041	2.7254	0.711703	TCONS_00000317	SKI	ENST00000378536.4	ENSG00000157933.9	protein_coding
XLOC_033193	-1.71025	0.325621	0.0689608	TCONS_00155324	LIMCH1	ENST00000513024.1	ENSG00000064042.12	protein_coding
XLOC_003027	-1.70872	0.852511	0.18692	TCONS_00014972	SLFNL1	ENST00000302946.8	ENSG00000171790.11	protein_coding
XLOC_008933	-1.70859	0.178592	0.0323838	TCONS_00041752	TRIM66	ENST00000299550.6	ENSG00000166436.10	protein_coding
XLOC_027700	-1.69754	0.220269	0	TCONS_00127579	SNAI1	ENST00000244050.2	ENSG00000124216.3	protein_coding
XLOC_036526	-1.69754	0.091584	0	TCONS_00169440	HRH2	ENST00000377291.2	ENSG00000113749.5	protein_coding
XLOC_045237	-1.69754	0.0585947	0	TCONS_00207060	TRPA1	ENST00000523582.1	ENSG00000104321.5	protein_coding
XLOC_043242	-1.69592	0.822291	0.210874	TCONS_00198754	HIPK2	ENST00000406875.3	ENSG00000064393.11	protein_coding
XLOC_033460	-1.69584	0.414912	0.0917605	TCONS_00156392	FGF5	ENST00000312465.7	ENSG00000138675.12	protein_coding
XLOC_007109	-1.6934	5.95612	1.7135	TCONS_00032099	MKI67	ENST00000368653.3	ENSG00000148773.7	protein_coding
XLOC_019377	-1.68702	1.00519	0.245988	TCONS_00092402	WIPF2	ENST00000494757.1	ENSG00000171475.8	protein_coding
XLOC_005682	-1.68517	0.667853	0.162672	TCONS_00025733	ZMIZ1	ENST00000334512.5	ENSG00000108175.11	protein_coding
XLOC_030207	-1.68153	0.683729	0.147073	TCONS_00139360	PLCL2	ENST00000460467.1	ENSG00000154822.10	protein_coding
XLOC_031333	-1.67872	0.210529	0.0179255	TCONS_00145583	C3orf65	ENST00000470754.1	ENSG00000163915.3	protein_coding
XLOC_018710	-1.6761	0.541985	0.136699	TCONS_00090315	ZFHX3	ENST00000268489.5	ENSG00000140836.7	protein_coding
XLOC_014431	-1.67565	1.01899	0.26346	TCONS_00070187	PRKCH	ENST00000555185.1	ENSG00000027075.9	protein_coding
XLOC_012089	-1.67242	7.07252	2.07712	TCONS_00059895	CBX5	ENST00000209875.4	ENSG00000094916.8	protein_coding
XLOC_041619	-1.66995	7.9692	2.29678	TCONS_00190583	PEG10	ENST00000482108.1	ENSG00000242265.1	protein_coding
XLOC_014656	-1.66982	0.130449	0.0145667	TCONS_00071758	RIN3	ENST00000216487.7	ENSG00000100599.10	protein_coding
XLOC_041711	-1.66982	0.946687	0.253927	TCONS_00191273	CUX1	ENST00000437600.3	ENSG00000257923.3	protein_coding
XLOC_017632	-1.66978	7.97812	2.36177	TCONS_00085996	SRRM2	ENST00000544933.1	ENSG00000167978.9	protein_coding
XLOC_009646	-1.66545	2.36962	0.664997	TCONS_00045898	C2CD3	ENST00000442398.2	ENSG00000168014.11	protein_coding
XLOC_004611	-1.66481	0.13747	0.00867032	TCONS_00022446	C1orf145	ENST00000295012.5	ENSG00000162913.9	protein_coding
XLOC_018936	-1.66481	0.157016	0.00990312	TCONS_00090790	HIC1	ENST00000399849.2	ENSG00000177374.6	protein_coding
XLOC_021165	-1.66133	0.550624	0.140273	TCONS_00099267	ONECUT2	ENST00000262095.2	ENSG00000119547.3	protein_coding
XLOC_021465	-1.64453	0.156354	0.0159754	TCONS_00100193	ATP8B1	ENST00000283684.4	ENSG00000081923.5	protein_coding
XLOC_037783	-1.64402	0.0776281	0.00881289	TCONS_00174851	SLIT3	ENST00000519560.1	ENSG00000184347.10	protein_coding
XLOC_007570	-1.64104	0.213694	0.0462951	TCONS_00034038	NAV2	ENST00000360655.4	ENSG00000166833.14	protein_coding
XLOC_036381	-1.64011	6.93065	2.06158	TCONS_00168728	LARP1	ENST00000336314.4	ENSG00000155506.12	protein_coding
XLOC_019815	-1.63716	0.746984	0.189583	TCONS_00094279	BAHCC1	ENST00000307745.7	ENSG00000171282.7	protein_coding
XLOC_049053	-1.63576	0.366925	0.0284018	TCONS_00221843	CT45A1	ENST00000370741.3	ENSG00000232478.3	protein_coding
XLOC_017045	-1.63376	5.43135	1.60073	TCONS_00083257	NEDD4	ENST00000508871.1	ENSG00000069869.10	protein_coding
XLOC_019522	-1.63221	7.81485	2.35014	TCONS_00093008	IGF2BP1	ENST00000290341.3	ENSG00000159217.5	protein_coding
XLOC_023389	-1.63188	3.47351	0.912134	TCONS_00107647	AC012313.1	ENST00000444227.1	ENSG00000232098.1	protein_coding
XLOC_049819	-1.63091	0.507091	0.0921744	TCONS_00224756	SATL1	ENST00000395409.3	ENSG00000184788.8	protein_coding
XLOC_045330	-1.62643	0.287825	0.0562085	TCONS_00207506	REXO1L1	ENST00000379010.2	ENSG00000205176.2	protein_coding
XLOC_049784	-1.62634	0.252859	0.0548273	TCONS_00224636	KIAA2022	ENST00000373468.1	ENSG00000050030.8	protein_coding
XLOC_035678	-1.62321	17.1822	4.30041	TCONS_00165156	AC109486.1	ENST00000412930.2	ENSG00000224838.2	protein_coding
XLOC_006343	-1.62164	0.994506	0.261821	TCONS_00028663	KIAA1462	ENST00000375377.1	ENSG00000165757.7	protein_coding
XLOC_008250	-1.61856	0.265702	0.0576388	TCONS_00038136	RP11-111M22.2	ENST00000531207.1	ENSG00000179240.4	protein_coding
XLOC_001987	-1.61755	0.240605	0.0587372	TCONS_00009653	NAV1	ENST00000491403.1	ENSG00000134369.10	protein_coding
XLOC_016341	-1.61748	1.14623	0.314993	TCONS_00079791	RP11-702L15.2	ENST00000416172.1	ENSG00000259220.1	protein_coding
XLOC_010123	-1.61723	0.0534795	0	TCONS_00048340	KIRREL3	ENST00000525144.2	ENSG00000149571.6	protein_coding
XLOC_012651	-1.61723	0.172016	0	TCONS_00063622	HCAR2	ENST00000328880.5	ENSG00000182782.6	protein_coding
XLOC_038552	-1.61723	0.258275	0	TCONS_00178264	APOBEC2	ENST00000244669.2	ENSG00000124701.4	protein_coding
XLOC_031576	-1.61491	0.251638	0.0383746	TCONS_00146750	RFTN1	ENST00000432519.1	ENSG00000131378.8	protein_coding
XLOC_050292	-1.61456	6.11162	1.84097	TCONS_00226365	HCFC1	ENST00000310441.7	ENSG00000172534.9	protein_coding
XLOC_033007	-1.61325	0.629446	0.0694741	TCONS_00154628	RP11-1286E23.14	ENST00000515566.1	ENSG00000248920.1	protein_coding
XLOC_008557	-1.60683	1.68651	0.499693	TCONS_00039573	MLL	ENST00000534358.1	ENSG00000118058.14	protein_coding
XLOC_003841	-1.60653	1.68466	0.479059	TCONS_00018809	POGZ	ENST00000392723.1	ENSG00000143442.16	protein_coding
XLOC_018691	-1.60605	1.9762	0.527442	TCONS_00090193	MTSS1L	ENST00000254951.5	ENSG00000132613.7	protein_coding
XLOC_011478	-1.60598	1.74175	0.502876	TCONS_00056160	EP400	ENST00000537902.1	ENSG00000183495.8	protein_coding
XLOC_004425	-1.60559	1.87143	0.512858	TCONS_00021669	SLC41A1	ENST00000367137.3	ENSG00000133065.6	protein_coding
XLOC_019805	-1.60506	2.14669	0.648697	TCONS_00094200	RNF213	ENST00000508628.2	ENSG00000173821.13	protein_coding
XLOC_049189	-1.6017	3.06162	0.892875	TCONS_00222314	ZNF275	ENST00000370251.2	ENSG00000063587.11	protein_coding
XLOC_023008	-1.60162	1.19388	0.227098	TCONS_00106146	AC118344.1	ENST00000378432.1	ENSG00000205041.1	protein_coding
XLOC_016145	-1.60075	0.633084	0.171598	TCONS_00078730	STARD9	ENST00000290607.6	ENSG00000159433.6	protein_coding
XLOC_000052	-1.6006	0.709868	0.155081	TCONS_00000183	ATAD3C	ENST00000378785.2	ENSG00000215915.5	protein_coding
XLOC_029461	-1.59905	0.636405	0.145664	TCONS_00135010	2016-09-03	ENST00000449288.1	ENSG00000100167.15	protein_coding
XLOC_035766	-1.59731	3.74667	1.13181	TCONS_00165693	MAP1B	ENST00000512974.1	ENSG00000131711.10	protein_coding
XLOC_008483	-1.59646	1.13052	0.312979	TCONS_00039100	SIK2	ENST00000304987.3	ENSG00000170145.4	protein_coding
XLOC_024749	-1.59519	0.111921	0.0198016	TCONS_00113204	CSRNP3	ENST00000421875.1	ENSG00000178662.10	protein_coding
XLOC_020652	-1.5938	1.72863	0.476118	TCONS_00097715	LRRC37A3	ENST00000339474.4	ENSG00000176809.5	protein_coding
XLOC_017675	-1.59184	1.90629	0.532132	TCONS_00086174	UBN1	ENST00000545171.1	ENSG00000118900.7	protein_coding
XLOC_022068	-1.59105	3.09713	0.879021	TCONS_00102312	SAMD4B	ENST00000314471.5	ENSG00000179134.8	protein_coding
XLOC_002981	-1.59071	0.811496	0.205998	TCONS_00014752	MTF1	ENST00000373036.3	ENSG00000188786.7	protein_coding
XLOC_036222	-1.58845	0.876456	0.208259	TCONS_00167745	EGR1	ENST00000411801.2	ENSG00000120738.6	protein_coding
XLOC_001192	-1.58742	0.117384	0.00937001	TCONS_00006000	WNT2B	ENST00000256640.5	ENSG00000134245.12	protein_coding
XLOC_003921	-1.58657	11.8487	3.71039	TCONS_00019161	ADAR	ENST00000292205.5	ENSG00000160710.11	protein_coding
XLOC_026490	-1.58578	0.0718592	0.0149106	TCONS_00122047	NEB	ENST00000409198.1	ENSG00000183091.13	protein_coding
XLOC_042005	-1.58355	0.489848	0.0484979	TCONS_00192829	TAS2R5	ENST00000247883.4	ENSG00000127366.4	protein_coding
XLOC_049957	-1.58355	40.1601	13.0897	TCONS_00225209	IRS4	ENST00000372129.2	ENSG00000133124.10	protein_coding
XLOC_028229	-1.58286	0.861425	0.239635	TCONS_00129774	CHD6	ENST00000373233.3	ENSG00000124177.10	protein_coding
XLOC_016356	-1.58217	0.480365	0.116611	TCONS_00079840	SLC24A1	ENST00000434116.2	ENSG00000074621.8	protein_coding
XLOC_017249	-1.58004	0.796562	0.223498	TCONS_00084323	PEAK1	ENST00000312493.4	ENSG00000173517.5	protein_coding
XLOC_045720	-1.57952	2.48217	0.721617	TCONS_00209571	EPPK1	ENST00000525985.1	ENSG00000227184.3	protein_coding
XLOC_019991	-1.57495	5.48204	1.68889	TCONS_00094909	MYH10	ENST00000360416.3	ENSG00000133026.7	protein_coding
XLOC_038412	-1.57307	7.13104	2.22217	TCONS_00177417	PRRC2A	ENST00000435052.2	ENSG00000204469.7	protein_coding
XLOC_006962	-1.56976	2.60696	0.788246	TCONS_00031389	SH3PXD2A	ENST00000427662.2	ENSG00000107957.10	protein_coding
XLOC_049672	-1.56897	1.64507	0.468149	TCONS_00224299	FAM123B	ENST00000374869.3	ENSG00000184675.5	protein_coding
XLOC_044671	-1.56703	0.465311	0.107204	TCONS_00204684	ANGPT2	ENST00000325203.5	ENSG00000091879.9	protein_coding
XLOC_003966	-1.56649	0.519342	0.121048	TCONS_00019678	MEF2D	ENST00000348159.4	ENSG00000116604.11	protein_coding
XLOC_049166	-1.56361	3.73116	1.05742	TCONS_00222203	GPR50	ENST00000535473.1	ENSG00000102195.6	protein_coding
XLOC_009835	-1.56266	0.361288	0.0796713	TCONS_00046873	MAML2	ENST00000524717.1	ENSG00000184384.8	protein_coding
XLOC_018622	-1.56243	3.76314	1.13947	TCONS_00089972	CMTM4	ENST00000330687.4	ENSG00000183723.6	protein_coding
XLOC_045256	-1.55999	1.28662	0.334735	TCONS_00207165	JPH1	ENST00000342232.4	ENSG00000104369.4	protein_coding
XLOC_022990	-1.55941	0.972483	0.23365	TCONS_00106059	LRFN1	ENST00000248668.4	ENSG00000128011.4	protein_coding
XLOC_010277	-1.55748	2.86999	0.88577	TCONS_00048739	WNK1	ENST00000535572.1	ENSG00000060237.10	protein_coding
XLOC_004119	-1.55656	4.11752	1.27388	TCONS_00020458	ANKRD36BP1	ENST00000358576.4	ENSG00000214262.3	protein_coding
XLOC_005670	-1.55639	0.6956	0.12339	TCONS_00025693	AL391421.1	ENST00000372387.1	ENSG00000204049.1	protein_coding
XLOC_008518	-1.55552	0.355949	0.076971	TCONS_00039322	ZBTB16	ENST00000335953.4	ENSG00000109906.8	protein_coding
XLOC_022207	-1.55485	2.56901	0.770111	TCONS_00102882	ARHGAP35	ENST00000501576.2	ENSG00000160007.11	protein_coding
XLOC_043303	-1.55436	0.317308	0.0691139	TCONS_00199045	ARHGEF35	ENST00000378115.2	ENSG00000213214.3	protein_coding
XLOC_039452	-1.55374	0.725871	0.191928	TCONS_00181722	GFOD1	ENST00000379284.1	ENSG00000145990.5	protein_coding
XLOC_005168	-1.55297	0.513293	0.128438	TCONS_00023845	CAMK1D	ENST00000378847.3	ENSG00000183049.8	protein_coding
XLOC_022047	-1.55056	0.879747	0.238173	TCONS_00102233	SIPA1L3	ENST00000222345.5	ENSG00000105738.5	protein_coding
XLOC_036176	-1.55001	0.620001	0.163398	TCONS_00167434	TCF7	ENST00000378564.1	ENSG00000081059.14	protein_coding
XLOC_045540	-1.54972	0.805451	0.222461	TCONS_00208493	TRPS1	ENST00000395715.3	ENSG00000104447.6	protein_coding
XLOC_004312	-1.54747	0.266563	0.0289743	TCONS_00021101	B3GALT2	ENST00000367434.4	ENSG00000162630.5	protein_coding
XLOC_015654	-1.54655	0.110262	0.0111765	TCONS_00077273	BEGAIN	ENST00000355173.2	ENSG00000183092.11	protein_coding
XLOC_014452	-1.54211	0.955877	0.29306	TCONS_00070294	SYNE2	ENST00000358025.3	ENSG00000054654.10	protein_coding
XLOC_047495	-1.5416	3.33085	1.00657	TCONS_00216047	RASEF	ENST00000376447.3	ENSG00000165105.9	protein_coding
XLOC_030448	-1.53866	0.294123	0.0750321	TCONS_00140859	BSN	ENST00000296452.4	ENSG00000164061.4	protein_coding
XLOC_008230	-1.53586	2.95871	0.897995	TCONS_00037976	RNF169	ENST00000299563.4	ENSG00000166439.5	protein_coding
XLOC_000818	-1.53245	0.988893	0.28212	TCONS_00004239	NFIA	ENST00000371191.1	ENSG00000162599.10	protein_coding
XLOC_024294	-1.53225	0.0471884	0.00223215	TCONS_00111373	IL1R1	ENST00000452403.1	ENSG00000115594.7	protein_coding
XLOC_024419	-1.53225	0.161623	0	TCONS_00111934	FOXD4L1	ENST00000306507.5	ENSG00000184492.5	protein_coding
XLOC_026189	-1.53225	0.0755164	0	TCONS_00121033	EDAR	ENST00000409271.1	ENSG00000135960.5	protein_coding
XLOC_048525	-1.52742	2.67068	0.831355	TCONS_00220169	GNL3L	ENST00000336470.4	ENSG00000130119.11	protein_coding
XLOC_007019	-1.52614	1.10311	0.304864	TCONS_00031676	KIAA1598	ENST00000392903.2	ENSG00000187164.12	protein_coding
XLOC_004498	-1.52572	1.2753	0.387536	TCONS_00021919	PTPN14	ENST00000366956.4	ENSG00000152104.6	protein_coding
XLOC_020141	-1.52472	2.70789	0.833705	TCONS_00095494	C17orf51	ENST00000540508.1	ENSG00000212719.4	protein_coding
XLOC_019482	-1.52284	2.38668	0.717104	TCONS_00092784	LRRC37A	ENST00000496930.1	ENSG00000176681.9	protein_coding
XLOC_033492	-1.51928	1.20066	0.352061	TCONS_00156533	AFF1	ENST00000504956.1	ENSG00000172493.15	protein_coding
XLOC_050152	-1.51907	0.700494	0.113607	TCONS_00225792	CT45A6	ENST00000491002.1	ENSG00000226907.3	protein_coding
XLOC_003558	-1.51855	0.681514	0.116056	TCONS_00017404	ALX3	ENST00000369792.3	ENSG00000156150.5	protein_coding
XLOC_027368	-1.51855	0.465469	0.0792651	TCONS_00126063	ISM1	ENST00000262487.3	ENSG00000101230.4	protein_coding
XLOC_029813	-1.51776	2.38336	0.743956	TCONS_00136995	PRR14L	ENST00000330495.4	ENSG00000183530.9	protein_coding
XLOC_008932	-1.51613	0.687548	0.181396	TCONS_00041717	STK33	ENST00000473980.1	ENSG00000130413.11	protein_coding
XLOC_045646	-1.51605	0.470952	0.119214	TCONS_00209022	ST3GAL1	ENST00000399640.2	ENSG00000008513.10	protein_coding
XLOC_019106	-1.51568	0.517198	0.148412	TCONS_00091378	CCDC144A	ENST00000478303.1	ENSG00000170160.10	protein_coding
XLOC_048633	-1.51363	0.166243	0.0184628	TCONS_00220611	NHSL2	ENST00000540800.1	ENSG00000204131.6	protein_coding
XLOC_012669	-1.51337	0.268951	0.0501915	TCONS_00063746	DNAH10OS	ENST00000514254.2	ENSG00000250091.2	protein_coding
XLOC_032456	-1.51312	0.228537	0.021621	TCONS_00151996	P2RY14	ENST00000309170.3	ENSG00000174944.4	protein_coding
XLOC_020086	-1.51302	0.56984	0.10397	TCONS_00095350	FAM106A	ENST00000392176.3	ENSG00000213077.5	protein_coding
XLOC_005956	-1.51098	0.860653	0.238675	TCONS_00026916	RBM20	ENST00000539821.1	ENSG00000203867.6	protein_coding
XLOC_049943	-1.50965	8.51924	2.75361	TCONS_00225117	AL158821.1	ENST00000358740.3	ENSG00000196333.3	protein_coding
XLOC_010430	-1.50857	0.270065	0.0280424	TCONS_00049836	PRH2	ENST00000381847.3	ENSG00000134551.7	protein_coding
XLOC_012586	-1.50772	0.0558074	0.00691162	TCONS_00063097	KSR2	ENST00000425217.1	ENSG00000171435.8	protein_coding
XLOC_002840	-1.50719	3.87925	1.20435	TCONS_00013861	WASF2	ENST00000430629.2	ENSG00000158195.6	protein_coding
XLOC_046816	-1.50702	5.63935	1.84878	TCONS_00213606	PRRC2B	ENST00000405995.1	ENSG00000130723.12	protein_coding
XLOC_005258	-1.50669	0.212372	0.0474295	TCONS_00024212	KIAA1217	ENST00000376462.1	ENSG00000120549.10	protein_coding
XLOC_029843	-1.50559	3.07286	0.969911	TCONS_00137135	RBFOX2	ENST00000405409.2	ENSG00000100320.16	protein_coding
XLOC_031758	-1.50484	1.28665	0.377029	TCONS_00147656	FYCO1	ENST00000433878.1	ENSG00000163820.10	protein_coding
XLOC_042862	-1.50325	1.34779	0.408655	TCONS_00196795	CDK6	ENST00000265734.4	ENSG00000105810.5	protein_coding
XLOC_042372	-1.50224	2.71995	0.859335	TCONS_00194655	HOXA3	ENST00000396352.3	ENSG00000105997.15	protein_coding
XLOC_029038	-1.50146	0.87935	0.246486	TCONS_00132705	CECR2	ENST00000342247.5	ENSG00000099954.13	protein_coding
XLOC_001780	-1.50098	3.51235	1.13975	TCONS_00008801	PRRC2C	ENST00000451306.2	ENSG00000117523.10	protein_coding
XLOC_049001	-1.49975	0.968375	0.272865	TCONS_00221694	BCORL1	ENST00000488135.1	ENSG00000085185.10	protein_coding
XLOC_004450	-1.49826	0.558997	0.143846	TCONS_00021761	C1orf132	ENST00000487977.1	ENSG00000203709.4	protein_coding
XLOC_020050	-1.49814	2.81886	0.897128	TCONS_00095123	NCOR1	ENST00000464381.1	ENSG00000141027.13	protein_coding
XLOC_028630	-1.49795	11.1353	3.75439	TCONS_00131200	SON	ENST00000356577.4	ENSG00000159140.12	protein_coding
XLOC_028703	-1.49698	3.39835	1.09832	TCONS_00131557	PCNT	ENST00000359568.5	ENSG00000160299.11	protein_coding
XLOC_020781	-1.49643	3.41623	1.06568	TCONS_00098287	NPTX1	ENST00000306773.3	ENSG00000171246.4	protein_coding
XLOC_026676	-1.49613	0.192238	0.0603732	TCONS_00123023	TTN	ENST00000342992.6	ENSG00000155657.16	protein_coding
XLOC_047468	-1.49534	1.4468	0.420013	TCONS_00216005	GNAQ	ENST00000286548.4	ENSG00000156052.6	protein_coding
XLOC_039176	-1.49429	1.73968	0.550123	TCONS_00180565	UTRN	ENST00000433557.1	ENSG00000152818.12	protein_coding
XLOC_036742	-1.49299	1.81686	0.561171	TCONS_00170457	MYO10	ENST00000513610.1	ENSG00000145555.10	protein_coding
XLOC_001734	-1.49166	1.04165	0.318329	TCONS_00008593	POU2F1	ENST00000367866.2	ENSG00000143190.14	protein_coding
XLOC_001161	-1.4913	0.703264	0.204268	TCONS_00005840	KCNC4	ENST00000489935.1	ENSG00000116396.9	protein_coding
XLOC_033006	-1.49115	0.87423	0.168723	TCONS_00154627	RP11-1286E23.13	ENST00000504209.1	ENSG00000250844.1	protein_coding
XLOC_014555	-1.49092	1.50302	0.401397	TCONS_00071150	FOS	ENST00000303562.4	ENSG00000170345.4	protein_coding
XLOC_019478	-1.48925	0.21181	0.0416183	TCONS_00092767	MAPT	ENST00000344290.5	ENSG00000186868.9	protein_coding
XLOC_021455	-1.489	0.764559	0.21751	TCONS_00100156	TCF4	ENST00000457482.1	ENSG00000196628.6	protein_coding
XLOC_013791	-1.48772	0.983053	0.30014	TCONS_00067447	MYCBP2	ENST00000544440.1	ENSG00000005810.12	protein_coding
XLOC_031943	-1.48464	0.143454	0.0259095	TCONS_00149365	PRICKLE2	ENST00000295902.6	ENSG00000163637.6	protein_coding
XLOC_010844	-1.48387	2.3754	0.690623	TCONS_00052177	GDF11	ENST00000257868.5	ENSG00000135414.5	protein_coding
XLOC_000445	-1.48369	3.51836	1.12482	TCONS_00002246	EPB41	ENST00000358989.4	ENSG00000159023.13	protein_coding
XLOC_007507	-1.48269	2.14365	0.676277	TCONS_00033720	TEAD1	ENST00000361905.4	ENSG00000187079.10	protein_coding
XLOC_042816	-1.48249	0.210762	0.0564193	TCONS_00196518	PCLO	ENST00000431819.1	ENSG00000186472.13	protein_coding
XLOC_006231	-1.48153	0.944263	0.275928	TCONS_00028149	BEND7	ENST00000486542.1	ENSG00000165626.11	protein_coding
XLOC_042483	-1.48145	0.854146	0.246201	TCONS_00195142	GLI3	ENST00000395925.3	ENSG00000106571.8	protein_coding
XLOC_002556	-1.48144	0.342772	0.072179	TCONS_00012445	GPR153	ENST00000377893.2	ENSG00000158292.6	protein_coding
XLOC_001813	-1.47949	0.30275	0.0214814	TCONS_00008941	GPR52	ENST00000367685.2	ENSG00000203737.2	protein_coding
XLOC_022252	-1.47949	0.178259	0.0126483	TCONS_00103067	CD37	ENST00000391859.2	ENSG00000104894.6	protein_coding
XLOC_044989	-1.4792	1.13773	0.339373	TCONS_00206074	WHSC1L1	ENST00000433384.2	ENSG00000147548.10	protein_coding
XLOC_035871	-1.47873	0.961548	0.293159	TCONS_00166178	VCAN	ENST00000265077.3	ENSG00000038427.11	protein_coding
XLOC_020690	-1.47655	0.553814	0.157182	TCONS_00097870	SDK2	ENST00000409227.1	ENSG00000069188.11	protein_coding
XLOC_001831	-1.47082	0.741615	0.216726	TCONS_00009001	RASAL2	ENST00000448150.3	ENSG00000075391.11	protein_coding
XLOC_048850	-1.47051	0.221055	0.0292063	TCONS_00221235	CLDN2	ENST00000541806.1	ENSG00000165376.6	protein_coding
XLOC_009660	-1.46974	1.05453	0.311474	TCONS_00045974	XRRA1	ENST00000530562.1	ENSG00000166435.10	protein_coding
XLOC_043233	-1.46948	0.525893	0.148412	TCONS_00198728	KIAA1549	ENST00000242365.4	ENSG00000122778.5	protein_coding
XLOC_017962	-1.46869	0.274724	0.046016	TCONS_00087269	MMP2	ENST00000219070.4	ENSG00000087245.6	protein_coding
XLOC_002385	-1.46776	3.04642	0.939388	TCONS_00011552	FAM36A	ENST00000411948.2	ENSG00000203667.5	protein_coding
XLOC_032476	-1.46599	1.12736	0.34198	TCONS_00152045	DHX36	ENST00000496811.1	ENSG00000174953.9	protein_coding
XLOC_012141	-1.46597	1.66627	0.523226	TCONS_00060385	BAZ2A	ENST00000379441.3	ENSG00000076108.7	protein_coding
XLOC_041173	-1.46567	0.521002	0.124466	TCONS_00188613	EEPD1	ENST00000242108.4	ENSG00000122547.6	protein_coding
XLOC_012750	-1.46537	0.401314	0.0844651	TCONS_00064125	ZNF891	ENST00000537226.1	ENSG00000214029.3	protein_coding
XLOC_014857	-1.46456	1.11639	0.318551	TCONS_00072538	RCOR1	ENST00000262241.5	ENSG00000089902.6	protein_coding
XLOC_026131	-1.46112	1.73785	0.558292	TCONS_00120840	LONRF2	ENST00000393437.3	ENSG00000170500.8	protein_coding
XLOC_002033	-1.46062	2.21733	0.718188	TCONS_00009895	MDM4	ENST00000470797.1	ENSG00000198625.7	protein_coding
XLOC_046641	-1.45614	0.153923	0.0355413	TCONS_00212523	COL27A1	ENST00000356083.3	ENSG00000196739.8	protein_coding
XLOC_016431	-1.45527	2.07748	0.63594	TCONS_00080284	C15orf39	ENST00000360639.2	ENSG00000167173.12	protein_coding
XLOC_018568	-1.45488	0.805891	0.217431	TCONS_00089806	SALL1	ENST00000440970.1	ENSG00000103449.5	protein_coding
XLOC_022999	-1.45414	0.0657137	0.00964692	TCONS_00106080	FCGBP	ENST00000221347.5	ENSG00000090920.8	protein_coding
XLOC_036333	-1.45414	1.2806	0.187994	TCONS_00168389	SPINK9	ENST00000511717.2	ENSG00000204909.3	protein_coding
XLOC_020816	-1.45304	15.2862	5.3148	TCONS_00098436	FASN	ENST00000545909.1	ENSG00000169710.5	protein_coding
XLOC_019360	-1.45119	2.80385	0.91271	TCONS_00092301	CDK12	ENST00000430627.1	ENSG00000167258.7	protein_coding
XLOC_009201	-1.45115	4.97301	1.67699	TCONS_00043361	CELF1	ENST00000395290.2	ENSG00000149187.12	protein_coding
XLOC_005807	-1.45036	2.85927	0.96286	TCONS_00026245	HELLS	ENST00000419900.1	ENSG00000119969.10	protein_coding
XLOC_015005	-1.45008	1.28752	0.371314	TCONS_00073505	SALL2	ENST00000327430.3	ENSG00000165821.6	protein_coding
XLOC_046670	-1.44987	0.194436	0.0430438	TCONS_00212607	CNTRL	ENST00000373865.1	ENSG00000119397.10	protein_coding
XLOC_045367	-1.44967	0.100208	0.0198696	TCONS_00207668	RUNX1T1	ENST00000523629.1	ENSG00000079102.12	protein_coding
XLOC_011039	-1.44817	0.230414	0.0484696	TCONS_00053662	SYT1	ENST00000393240.3	ENSG00000067715.9	protein_coding
XLOC_010018	-1.44811	0.153086	0.0325864	TCONS_00047785	BCL9L	ENST00000334801.3	ENSG00000186174.5	protein_coding
XLOC_032201	-1.44694	1.39739	0.44151	TCONS_00150536	GOLGB1	ENST00000340645.5	ENSG00000173230.10	protein_coding
XLOC_032338	-1.44576	1.55984	0.45926	TCONS_00151382	MSL2	ENST00000309993.2	ENSG00000174579.3	protein_coding
XLOC_006041	-1.44375	0.354853	0.102392	TCONS_00027288	TACC2	ENST00000492689.1	ENSG00000138162.11	protein_coding
XLOC_041397	-1.44323	1.17387	0.361618	TCONS_00189313	ZNF736	ENST00000493036.1	ENSG00000234444.3	protein_coding
XLOC_017688	-1.44266	3.9894	1.3538	TCONS_00086221	C16orf72	ENST00000327827.5	ENSG00000182831.5	protein_coding
XLOC_011582	-1.44204	0.0962106	0	TCONS_00056884	C12orf53	ENST00000540656.1	ENSG00000139200.7	protein_coding
XLOC_016241	-1.44204	0.0441863	0.00221309	TCONS_00079266	GLDN	ENST00000335449.6	ENSG00000186417.8	protein_coding
XLOC_022865	-1.44204	0.139676	0.00699572	TCONS_00105554	ZNF98	ENST00000357774.4	ENSG00000197360.4	protein_coding
XLOC_032465	-1.44204	0.24357	0	TCONS_00152018	TMEM14E	ENST00000408960.3	ENSG00000221962.3	protein_coding
XLOC_033835	-1.44204	0.319178	0.0159862	TCONS_00157923	PRSS48	ENST00000455694.2	ENSG00000189099.6	protein_coding
XLOC_025363	-1.44135	0.572428	0.164793	TCONS_00117150	PXDN	ENST00000252804.4	ENSG00000130508.6	protein_coding
XLOC_004420	-1.44042	0.637677	0.187589	TCONS_00021635	ELK4	ENST00000539916.1	ENSG00000158711.8	protein_coding
XLOC_038939	-1.44011	3.55913	1.17099	TCONS_00179670	FOXO3	ENST00000343882.6	ENSG00000118689.9	protein_coding
XLOC_008394	-1.44004	5.59598	1.9062	TCONS_00038721	AMOTL1	ENST00000299004.9	ENSG00000166025.12	protein_coding
XLOC_038085	-1.43962	3.6292	1.21257	TCONS_00176108	DSP	ENST00000379802.3	ENSG00000096696.8	protein_coding
XLOC_001697	-1.4379	0.628628	0.196332	TCONS_00008468	PBX1	ENST00000467023.1	ENSG00000185630.12	protein_coding
XLOC_005863	-1.4375	21.9238	7.66882	TCONS_00026497	SCD	ENST00000423840.1	ENSG00000099194.4	protein_coding
XLOC_048875	-1.43736	5.0152	1.66918	TCONS_00221324	TMEM164	ENST00000497754.1	ENSG00000157600.6	protein_coding
XLOC_023195	-1.43694	0.300024	0.055881	TCONS_00106816	SLC6A16	ENST00000335875.3	ENSG00000063127.10	protein_coding
XLOC_022264	-1.43645	0.493328	0.130065	TCONS_00103113	PRR12	ENST00000418929.1	ENSG00000126464.7	protein_coding
XLOC_025282	-1.43623	0.887138	0.268174	TCONS_00116425	AGAP1	ENST00000409457.1	ENSG00000157985.12	protein_coding
XLOC_019121	-1.43586	1.05026	0.320304	TCONS_00091440	RAI1	ENST00000353383.1	ENSG00000108557.12	protein_coding
XLOC_020183	-1.43426	4.10323	1.38934	TCONS_00095738	NUFIP2	ENST00000225388.2	ENSG00000108256.2	protein_coding
XLOC_043258	-1.43264	5.56254	1.8782	TCONS_00198892	KIAA1147	ENST00000536163.1	ENSG00000257093.2	protein_coding
XLOC_038488	-1.43223	2.10549	0.669624	TCONS_00177973	ANKS1A	ENST00000544150.1	ENSG00000064999.11	protein_coding
XLOC_009130	-1.43196	0.146568	0.0129099	TCONS_00042976	C11orf55	ENST00000355500.1	ENSG00000196559.2	protein_coding
XLOC_023724	-1.43195	1.93515	0.609359	TCONS_00108533	DPYSL5	ENST00000450961.1	ENSG00000157851.12	protein_coding
XLOC_043187	-1.43116	1.214	0.364158	TCONS_00198523	PODXL	ENST00000446198.1	ENSG00000128567.11	protein_coding
XLOC_023581	-1.43099	5.51223	1.877	TCONS_00107982	SOX11	ENST00000322002.3	ENSG00000176887.5	protein_coding
XLOC_029245	-1.43091	1.26473	0.410466	TCONS_00133635	KIAA1671	ENST00000406486.3	ENSG00000197077.7	protein_coding
XLOC_047907	-1.43003	0.630384	0.172925	TCONS_00217873	FNBP1	ENST00000479142.1	ENSG00000187239.10	protein_coding
XLOC_008366	-1.43002	1.29819	0.428998	TCONS_00038577	FAT3	ENST00000541502.1	ENSG00000165323.11	protein_coding
XLOC_019036	-1.42814	4.24685	1.43543	TCONS_00091140	CHD3	ENST00000380358.4	ENSG00000170004.11	protein_coding
XLOC_049621	-1.4275	5.18838	1.78186	TCONS_00224103	SMC1A	ENST00000322213.4	ENSG00000072501.11	protein_coding
XLOC_010349	-1.42721	1.18655	0.341946	TCONS_00049377	ATN1	ENST00000356654.3	ENSG00000111676.8	protein_coding
XLOC_007542	-1.42683	3.20783	1.08106	TCONS_00033892	RP1-239B22.1	ENST00000338965.4	ENSG00000188211.4	protein_coding
XLOC_022108	-1.42564	12.0282	4.13747	TCONS_00102468	HNRNPUL1	ENST00000352456.2	ENSG00000105323.10	protein_coding
XLOC_040376	-1.4256	2.19627	0.720545	TCONS_00185759	EPB41L2	ENST00000452150.2	ENSG00000079819.10	protein_coding
XLOC_048111	-1.42493	17.3808	5.34996	TCONS_00218696	MT-ND6	ENST00000361681.2	ENSG00000198695.2	protein_coding
XLOC_015684	-1.42475	1.82	0.578136	TCONS_00077419	CDC42BPB	ENST00000361246.2	ENSG00000198752.4	protein_coding
XLOC_048738	-1.42385	1.45823	0.482951	TCONS_00220847	PCDH11X	ENST00000395337.2	ENSG00000102290.15	protein_coding
XLOC_015613	-1.42379	0.283326	0.0733593	TCONS_00077069	CLMN	ENST00000298912.3	ENSG00000165959.5	protein_coding
XLOC_019607	-1.42353	1.45595	0.434185	TCONS_00093543	PRR11	ENST00000262293.3	ENSG00000068489.7	protein_coding
XLOC_046808	-1.42325	2.41788	0.782354	TCONS_00213526	ABL1	ENST00000444970.2	ENSG00000097007.11	protein_coding
XLOC_018082	-1.42276	0.861158	0.27014	TCONS_00087782	NFAT5	ENST00000432919.1	ENSG00000102908.14	protein_coding
XLOC_002831	-1.42253	0.556283	0.145534	TCONS_00013823	SLC9A1	ENST00000374089.1	ENSG00000090020.5	protein_coding
XLOC_016493	-1.42221	0.16081	0.0311186	TCONS_00080640	KIAA1199	ENST00000220244.3	ENSG00000103888.10	protein_coding
XLOC_043797	-1.42215	204.385	74.819	TCONS_00200810	NEFM	ENST00000221166.5	ENSG00000104722.8	protein_coding
XLOC_004422	-1.42089	24.5153	8.74826	TCONS_00021645	NUCKS1	ENST00000367142.4	ENSG00000069275.11	protein_coding
XLOC_007647	-1.42083	1.94829	0.637453	TCONS_00034341	QSER1	ENST00000399302.2	ENSG00000060749.9	protein_coding
XLOC_006527	-1.42075	1.619	0.437724	TCONS_00029400	AGAP7	ENST00000374095.5	ENSG00000204169.6	protein_coding
XLOC_026931	-1.42069	0.923828	0.2671	TCONS_00124195	IGFBP5	ENST00000233813.4	ENSG00000115461.4	protein_coding
XLOC_004592	-1.41864	1.61248	0.503342	TCONS_00022339	ITPKB	ENST00000272117.3	ENSG00000143772.5	protein_coding
XLOC_042236	-1.41837	1.57551	0.519918	TCONS_00193963	TNRC18	ENST00000399537.4	ENSG00000182095.9	protein_coding
XLOC_018562	-1.41833	2.63335	0.809912	TCONS_00089790	BRD7	ENST00000394689.2	ENSG00000166164.9	protein_coding
XLOC_043373	-1.41821	1.49659	0.470592	TCONS_00199387	XRCC2	ENST00000495707.1	ENSG00000196584.2	protein_coding
XLOC_028030	-1.41708	0.845175	0.258951	TCONS_00128955	RALGAPA2	ENST00000417022.1	ENSG00000188559.7	protein_coding
XLOC_005587	-1.41676	6.07185	2.08059	TCONS_00025393	EIF4EBP2	ENST00000373218.4	ENSG00000148730.6	protein_coding
XLOC_011981	-1.41426	2.2501	0.780695	TCONS_00058996	PRKAG1	ENST00000548362.1	ENSG00000181929.6	protein_coding
XLOC_025990	-1.41314	2.28773	0.757246	TCONS_00120203	POLR1A	ENST00000409681.1	ENSG00000068654.10	protein_coding
XLOC_043138	-1.41299	0.380668	0.0829147	TCONS_00198333	LRRC4	ENST00000249363.3	ENSG00000128594.3	protein_coding
XLOC_008586	-1.41156	1.92976	0.638675	TCONS_00039863	CBL	ENST00000264033.3	ENSG00000110395.3	protein_coding
XLOC_035456	-1.41141	3.59171	1.06408	TCONS_00164344	BASP1	ENST00000322611.3	ENSG00000176788.5	protein_coding
XLOC_019234	-1.41022	0.568446	0.166239	TCONS_00091798	KSR1	ENST00000509603.2	ENSG00000141068.8	protein_coding
XLOC_035594	-1.41003	1.47629	0.448319	TCONS_00164810	C5orf51	ENST00000505931.2	ENSG00000205765.4	protein_coding
XLOC_003727	-1.41	4.28837	1.4827	TCONS_00018274	NBPF11	ENST00000401010.3	ENSG00000152042.11	protein_coding
XLOC_002949	-1.40901	1.07117	0.292545	TCONS_00014543	C1orf216	ENST00000270815.4	ENSG00000142686.6	protein_coding
XLOC_006210	-1.40852	0.273994	0.0567469	TCONS_00028076	C10orf31	ENST00000379256.3	ENSG00000181800.5	protein_coding
XLOC_008651	-1.40852	0.686354	0.142151	TCONS_00040099	NRGN	ENST00000412681.1	ENSG00000154146.6	protein_coding
XLOC_026345	-1.40793	5.95959	2.02391	TCONS_00121645	FAM168B	ENST00000409185.1	ENSG00000152102.12	protein_coding
XLOC_039169	-1.40785	1.15146	0.367132	TCONS_00180536	PHACTR2	ENST00000367584.4	ENSG00000112419.9	protein_coding
XLOC_034952	-1.40714	0.176492	0.0209686	TCONS_00162576	MAML3	ENST00000509479.1	ENSG00000196782.7	protein_coding
XLOC_024045	-1.40677	1.19074	0.387784	TCONS_00110304	ALMS1	ENST00000377715.1	ENSG00000116127.13	protein_coding
XLOC_025616	-1.40614	1.8369	0.607046	TCONS_00118330	EIF2AK2	ENST00000233057.4	ENSG00000055332.10	protein_coding
XLOC_049978	-1.40512	11.3892	4.05298	TCONS_00225284	AMOT	ENST00000304758.1	ENSG00000126016.8	protein_coding
XLOC_030157	-1.40437	3.87494	1.28823	TCONS_00139049	TATDN2	ENST00000287652.4	ENSG00000157014.5	protein_coding
XLOC_048676	-1.40434	1.28873	0.418569	TCONS_00220705	CXorf26	ENST00000373358.3	ENSG00000102390.6	protein_coding
XLOC_001139	-1.40401	1.28293	0.418936	TCONS_00005650	CELSR2	ENST00000271332.3	ENSG00000143126.6	protein_coding
XLOC_040297	-1.40337	2.08606	0.640341	TCONS_00185471	TSPYL4	ENST00000420283.1	ENSG00000187189.9	protein_coding
XLOC_014999	-1.40322	4.46665	1.52256	TCONS_00073436	SUPT16H	ENST00000216297.2	ENSG00000092201.4	protein_coding
XLOC_017165	-1.40059	3.78907	1.28507	TCONS_00083962	ANP32A	ENST00000358235.6	ENSG00000140350.10	protein_coding
XLOC_037393	-1.40029	0.901572	0.281374	TCONS_00172865	SEMA6A	ENST00000343348.6	ENSG00000092421.12	protein_coding
XLOC_040452	-1.40029	1.13014	0.352707	TCONS_00186140	NHSL1	ENST00000427025.2	ENSG00000135540.7	protein_coding
XLOC_022617	-1.3996	12.5808	4.39907	TCONS_00104572	KHSRP	ENST00000398148.2	ENSG00000088247.9	protein_coding
XLOC_021692	-1.39914	6.56209	2.31861	TCONS_00100959	HNRNPM	ENST00000544159.1	ENSG00000099783.5	protein_coding
XLOC_007009	-1.39875	2.47497	0.833921	TCONS_00031617	ABLIM1	ENST00000369257.1	ENSG00000099204.12	protein_coding
XLOC_016568	-1.39823	2.75523	0.928278	TCONS_00081026	ABHD2	ENST00000352732.4	ENSG00000140526.11	protein_coding
XLOC_000560	-1.39726	1.95335	0.695657	TCONS_00002819	MACF1	ENST00000484793.1	ENSG00000127603.16	protein_coding
XLOC_047560	-1.39475	0.350915	0.0445003	TCONS_00216392	ASPN	ENST00000375544.3	ENSG00000106819.7	protein_coding
XLOC_016971	-1.39456	12.1524	3.70083	TCONS_00082846	RP11-90J19.1	ENST00000557832.1	ENSG00000259752.1	protein_coding
XLOC_005469	-1.39452	2.68616	0.815612	TCONS_00024972	AGAP6	ENST00000374056.3	ENSG00000204149.4	protein_coding
XLOC_044077	-1.39284	1.37205	0.419224	TCONS_00202082	UBXN2B	ENST00000399598.2	ENSG00000215114.3	protein_coding
XLOC_005816	-1.39241	0.844079	0.274578	TCONS_00026287	ENTPD1	ENST00000488566.1	ENSG00000138185.11	protein_coding
XLOC_020192	-1.39216	0.995605	0.314303	TCONS_00095769	SSH2	ENST00000269033.3	ENSG00000141298.10	protein_coding
XLOC_028969	-1.39168	3.63406	1.22985	TCONS_00132564	LSS	ENST00000491729.1	ENSG00000160285.9	protein_coding
XLOC_011520	-1.39094	3.32888	1.01623	TCONS_00056477	FBXL14	ENST00000339235.3	ENSG00000171823.6	protein_coding
XLOC_019904	-1.39064	1.82969	0.597708	TCONS_00094599	C17orf85	ENST00000389005.3	ENSG00000074356.10	protein_coding
XLOC_014565	-1.38989	1.29948	0.404631	TCONS_00071278	VASH1	ENST00000167106.4	ENSG00000071246.5	protein_coding
XLOC_020743	-1.38969	0.51163	0.0901301	TCONS_00098135	ST6GALNAC2	ENST00000225276.4	ENSG00000070731.4	protein_coding
XLOC_041238	-1.38779	0.787761	0.250067	TCONS_00188965	ADCY1	ENST00000432715.1	ENSG00000164742.9	protein_coding
XLOC_040945	-1.38737	3.27717	1.09776	TCONS_00187424	TTYH3	ENST00000258796.7	ENSG00000136295.10	protein_coding
XLOC_031352	-1.38722	0.476883	0.135348	TCONS_00145699	ST6GAL1	ENST00000169298.3	ENSG00000073849.10	protein_coding
XLOC_031967	-1.38513	0.386412	0.112432	TCONS_00149507	FOXP1	ENST00000318789.4	ENSG00000114861.13	protein_coding
XLOC_015612	-1.3847	1.96488	0.668201	TCONS_00077040	DICER1	ENST00000343455.3	ENSG00000100697.9	protein_coding
XLOC_033708	-1.3832	0.457228	0.141567	TCONS_00157452	FAT4	ENST00000394329.3	ENSG00000196159.7	protein_coding
XLOC_014166	-1.38256	1.55211	0.524354	TCONS_00068901	C14orf21	ENST00000267425.3	ENSG00000196943.7	protein_coding
XLOC_039271	-1.38217	0.940675	0.307399	TCONS_00180940	ARID1B	ENST00000346085.4	ENSG00000049618.14	protein_coding
XLOC_038765	-1.38116	1.81842	0.605572	TCONS_00179235	MYO6	ENST00000428345.1	ENSG00000196586.7	protein_coding
XLOC_022471	-1.3802	3.82785	1.37271	TCONS_00103974	ZNF460	ENST00000537645.1	ENSG00000197714.3	protein_coding
XLOC_004782	-1.37932	26.646	9.85818	TCONS_00022999	HNRNPU	ENST00000444376.2	ENSG00000153187.11	protein_coding
XLOC_031177	-1.37929	0.832229	0.265253	TCONS_00144605	PPM1L	ENST00000497343.1	ENSG00000163590.9	protein_coding
XLOC_024301	-1.37879	0.829328	0.229493	TCONS_00111435	SLC9A4	ENST00000295269.4	ENSG00000180251.4	protein_coding
XLOC_021571	-1.37832	1.0621	0.321139	TCONS_00100442	ARID3A	ENST00000263620.2	ENSG00000116017.4	protein_coding
XLOC_042763	-1.37742	2.24831	0.757079	TCONS_00196282	POM121C	ENST00000476072.1	ENSG00000135213.8	protein_coding
XLOC_017813	-1.37688	0.950063	0.231124	TCONS_00086752	CTB-134H23.1	ENST00000550983.1	ENSG00000196993.4	protein_coding
XLOC_047591	-1.37611	0.446244	0.13739	TCONS_00216494	PTCH1	ENST00000331920.6	ENSG00000185920.9	protein_coding
XLOC_004077	-1.37532	0.252583	0.0260681	TCONS_00020293	C1orf111	ENST00000367935.4	ENSG00000171722.6	protein_coding
XLOC_024359	-1.37411	0.671444	0.197349	TCONS_00111639	SH3RF3	ENST00000418513.1	ENSG00000172985.8	protein_coding
XLOC_001333	-1.37364	5.00171	1.79627	TCONS_00006549	NBPF12	ENST00000446760.2	ENSG00000186275.7	protein_coding
XLOC_038138	-1.37357	1.49477	0.477848	TCONS_00176297	JARID2	ENST00000538175.1	ENSG00000008083.8	protein_coding
XLOC_031560	-1.37349	2.6	0.896376	TCONS_00146621	MRPS25	ENST00000496484.1	ENSG00000131368.3	protein_coding
XLOC_043139	-1.37345	2.20167	0.701673	TCONS_00198343	RBM28	ENST00000223073.1	ENSG00000106344.3	protein_coding
XLOC_036593	-1.37334	1.63681	0.550169	TCONS_00169900	MAML1	ENST00000292599.3	ENSG00000161021.6	protein_coding
XLOC_027515	-1.37115	0.608181	0.182383	TCONS_00126622	CBFA2T2	ENST00000471007.1	ENSG00000078699.15	protein_coding
XLOC_000216	-1.37102	1.33088	0.44398	TCONS_00001155	DDI2	ENST00000480945.1	ENSG00000197312.7	protein_coding
XLOC_018743	-1.37028	0.668129	0.193419	TCONS_00090414	MAF	ENST00000326043.4	ENSG00000178573.5	protein_coding
XLOC_010355	-1.36984	0.120688	0.01468	TCONS_00049437	C1S	ENST00000406697.1	ENSG00000182326.9	protein_coding
XLOC_036348	-1.36933	0.791073	0.253504	TCONS_00168488	PPARGC1B	ENST00000360453.4	ENSG00000155846.12	protein_coding
XLOC_007503	-1.36878	0.545826	0.171906	TCONS_00033664	MICAL2	ENST00000537344.1	ENSG00000133816.8	protein_coding
XLOC_015066	-1.36861	1.57129	0.4812	TCONS_00074168	CIDEB	ENST00000554411.1	ENSG00000136305.6	protein_coding
XLOC_013654	-1.36822	0.990711	0.317857	TCONS_00066944	ZC3H13	ENST00000242848.4	ENSG00000123200.11	protein_coding
XLOC_018231	-1.3682	0.780019	0.20504	TCONS_00088522	FBXL16	ENST00000397621.1	ENSG00000127585.6	protein_coding
XLOC_047919	-1.36812	2.22996	0.745689	TCONS_00217928	RAPGEF1	ENST00000429421.1	ENSG00000107263.12	protein_coding
XLOC_019781	-1.36783	0.620777	0.189201	TCONS_00094084	TNRC6C	ENST00000455761.2	ENSG00000078687.10	protein_coding
XLOC_019349	-1.36752	2.33536	0.789933	TCONS_00092257	SOCS7	ENST00000331159.3	ENSG00000174111.6	protein_coding
XLOC_021228	-1.3675	1.41266	0.443705	TCONS_00099471	TSHZ1	ENST00000322038.5	ENSG00000179981.8	protein_coding
XLOC_046550	-1.367	0.881917	0.273399	TCONS_00212122	STX17	ENST00000259400.6	ENSG00000136874.6	protein_coding
XLOC_031097	-1.36605	0.986341	0.292621	TCONS_00144160	TSC22D2	ENST00000543241.1	ENSG00000196428.6	protein_coding
XLOC_019135	-1.36578	2.78439	0.95487	TCONS_00091525	SMCR8	ENST00000406438.2	ENSG00000176994.7	protein_coding
XLOC_003900	-1.36564	1.57677	0.513762	TCONS_00019030	GATAD2B	ENST00000368655.4	ENSG00000143614.7	protein_coding
XLOC_046523	-1.36519	0.278077	0.0638479	TCONS_00212006	FAM22G	ENST00000354649.2	ENSG00000188152.6	protein_coding
XLOC_019965	-1.36506	1.03857	0.315633	TCONS_00094806	ZBTB4	ENST00000311403.3	ENSG00000174282.6	protein_coding
XLOC_033077	-1.36468	7.29799	2.67322	TCONS_00154832	SLIT2	ENST00000503823.1	ENSG00000145147.13	protein_coding
XLOC_042548	-1.36359	0.455648	0.139269	TCONS_00195655	COBL	ENST00000431948.1	ENSG00000106078.12	protein_coding
XLOC_041609	-1.36297	0.542667	0.11384	TCONS_00190536	GNGT1	ENST00000455502.1	ENSG00000127928.8	protein_coding
XLOC_032967	-1.36261	1.19291	0.38114	TCONS_00154466	EVC	ENST00000264956.6	ENSG00000072840.8	protein_coding
XLOC_047966	-1.36238	1.84946	0.611185	TCONS_00218205	NACC2	ENST00000371753.1	ENSG00000148411.3	protein_coding
XLOC_021860	-1.36232	0.282818	0.0552671	TCONS_00101520	SLC27A1	ENST00000442725.1	ENSG00000130304.10	protein_coding
XLOC_035547	-1.3607	1.31699	0.425063	TCONS_00164578	RAI14	ENST00000265109.3	ENSG00000039560.9	protein_coding
XLOC_049631	-1.36052	0.970744	0.307258	TCONS_00224179	FAM120C	ENST00000375180.2	ENSG00000184083.7	protein_coding
XLOC_017049	-1.36035	0.803138	0.244373	TCONS_00083276	RFX7	ENST00000559640.1	ENSG00000181827.9	protein_coding
XLOC_010309	-1.36032	6.29679	2.24884	TCONS_00048987	CCND2	ENST00000261254.3	ENSG00000118971.3	protein_coding
XLOC_005803	-1.35794	0.574628	0.179358	TCONS_00026227	PLCE1	ENST00000260766.3	ENSG00000138193.8	protein_coding
XLOC_033386	-1.35736	0.787195	0.246681	TCONS_00155974	RUFY3	ENST00000514898.1	ENSG00000018189.7	protein_coding
XLOC_016595	-1.35695	1.49731	0.504398	TCONS_00081175	CRTC3	ENST00000437186.1	ENSG00000140577.10	protein_coding
XLOC_022776	-1.35655	1.24717	0.419534	TCONS_00105213	BRD4	ENST00000263377.1	ENSG00000141867.11	protein_coding
XLOC_022017	-1.35537	0.591123	0.13212	TCONS_00102118	LRFN3	ENST00000246529.3	ENSG00000126243.3	protein_coding
XLOC_024291	-1.35521	1.67319	0.57304	TCONS_00111330	MAP4K4	ENST00000427603.1	ENSG00000071054.10	protein_coding
XLOC_029448	-1.35406	3.56954	1.26975	TCONS_00134914	ZC3H7B	ENST00000352645.4	ENSG00000100403.10	protein_coding
XLOC_018602	-1.35405	2.73279	0.868755	TCONS_00089909	CSNK2A2	ENST00000262506.2	ENSG00000070770.2	protein_coding
XLOC_031442	-1.35218	2.03159	0.673263	TCONS_00146034	PAK2	ENST00000327134.3	ENSG00000180370.5	protein_coding
XLOC_016549	-1.35211	1.80055	0.640656	TCONS_00080906	AKAP13	ENST00000426424.2	ENSG00000170776.14	protein_coding
XLOC_044759	-1.35206	0.836132	0.184916	TCONS_00204866	AF131215.4	ENST00000531549.1	ENSG00000254556.1	protein_coding
XLOC_011391	-1.35161	1.47289	0.507426	TCONS_00055612	MLXIP	ENST00000319080.6	ENSG00000175727.7	protein_coding
XLOC_038176	-1.35145	9.66133	3.47918	TCONS_00176409	SOX4	ENST00000244745.1	ENSG00000124766.4	protein_coding
XLOC_039937	-1.35143	1.24185	0.395945	TCONS_00184068	TRAM2	ENST00000182527.3	ENSG00000065308.4	protein_coding
XLOC_038533	-1.35137	1.26128	0.386093	TCONS_00178215	ZFAND3	ENST00000287218.4	ENSG00000156639.7	protein_coding
XLOC_019286	-1.35079	1.71304	0.607938	TCONS_00092017	NF1	ENST00000487476.1	ENSG00000196712.10	protein_coding
XLOC_031780	-1.34981	1.55518	0.540062	TCONS_00147831	MAP4	ENST00000264724.11	ENSG00000047849.17	protein_coding
XLOC_037368	-1.34932	0.952014	0.309365	TCONS_00172760	MCC	ENST00000302475.4	ENSG00000171444.12	protein_coding
XLOC_049230	-1.34834	1.70532	0.547868	TCONS_00222644	BRCC3	ENST00000340647.4	ENSG00000185515.9	protein_coding
XLOC_010794	-1.3483	5.5869	2.01272	TCONS_00051874	SP1	ENST00000551969.1	ENSG00000185591.5	protein_coding
XLOC_021026	-1.34825	1.9397	0.621519	TCONS_00098799	RALBP1	ENST00000019317.4	ENSG00000017797.6	protein_coding
XLOC_002748	-1.34796	1.31328	0.432441	TCONS_00013311	EIF4G3	ENST00000264211.7	ENSG00000075151.13	protein_coding
XLOC_029523	-1.3479	2.36395	0.811389	TCONS_00135439	ZBED4	ENST00000216268.4	ENSG00000100426.5	protein_coding
XLOC_020458	-1.34731	3.49808	1.18437	TCONS_00096975	ARL17A	ENST00000445552.1	ENSG00000185829.9	protein_coding
XLOC_033436	-1.34685	2.54615	0.890109	TCONS_00156255	2016-09-11	ENST00000264893.6	ENSG00000138758.7	protein_coding
XLOC_039644	-1.34601	0.311442	0.0358348	TCONS_00182243	RNF39	ENST00000376751.3	ENSG00000204618.3	protein_coding
XLOC_012149	-1.34592	0.0858666	0	TCONS_00060495	RDH16	ENST00000398138.3	ENSG00000139547.6	protein_coding
XLOC_018629	-1.34592	0.245739	0	TCONS_00090003	B3GNT9	ENST00000449549.2	ENSG00000237172.2	protein_coding
XLOC_019987	-1.34592	0.164324	0.00874465	TCONS_00094900	AC135178.1	ENST00000535173.1	ENSG00000198150.2	protein_coding
XLOC_037369	-1.34592	0.119894	0.00638028	TCONS_00172769	TSSK1B	ENST00000390666.3	ENSG00000212122.3	protein_coding
XLOC_050079	-1.34592	0.0922666	0	TCONS_00225536	APLN	ENST00000307484.6	ENSG00000171388.9	protein_coding
XLOC_020564	-1.3459	4.92017	1.73407	TCONS_00097453	TRIM25	ENST00000316881.3	ENSG00000121060.9	protein_coding
XLOC_043808	-1.34547	4.54545	1.61657	TCONS_00200902	DPYSL2	ENST00000545637.1	ENSG00000092964.10	protein_coding
XLOC_047624	-1.34528	0.314872	0.0776736	TCONS_00216671	GABBR2	ENST00000259455.2	ENSG00000136928.4	protein_coding
XLOC_042223	-1.34503	1.4674	0.474434	TCONS_00193910	GNA12	ENST00000275364.3	ENSG00000146535.8	protein_coding
XLOC_012547	-1.34502	1.97947	0.712866	TCONS_00062852	C12orf51	ENST00000377560.5	ENSG00000173064.5	protein_coding
XLOC_030397	-1.34464	2.1143	0.743546	TCONS_00140489	LIMD1	ENST00000465039.1	ENSG00000144791.5	protein_coding
XLOC_005563	-1.34431	10.6554	3.8903	TCONS_00025259	DDX21	ENST00000354185.4	ENSG00000165732.7	protein_coding
XLOC_027639	-1.34394	1.19903	0.39413	TCONS_00127321	STK4	ENST00000372806.3	ENSG00000101109.7	protein_coding
XLOC_048583	-1.34384	0.762537	0.247811	TCONS_00220357	AR	ENST00000544984.1	ENSG00000169083.10	protein_coding
XLOC_033416	-1.3438	0.579118	0.157035	TCONS_00156148	PARM1	ENST00000513238.1	ENSG00000169116.7	protein_coding
XLOC_018800	-1.34303	1.52026	0.512794	TCONS_00090588	ANKRD11	ENST00000301030.3	ENSG00000167522.8	protein_coding
XLOC_019776	-1.34148	0.187734	0.0145316	TCONS_00094071	AC111170.3	ENST00000422783.1	ENSG00000235935.1	protein_coding
XLOC_031868	-1.34148	0.0815227	0.00631025	TCONS_00148787	SEMA3G	ENST00000231721.2	ENSG00000010319.2	protein_coding
XLOC_045567	-1.34148	0.0963468	0.0074577	TCONS_00208626	HAS2	ENST00000303924.4	ENSG00000170961.5	protein_coding
XLOC_020436	-1.34116	2.42262	0.835209	TCONS_00096875	GJC1	ENST00000330514.3	ENSG00000182963.4	protein_coding
XLOC_048156	-1.34112	0.593212	0.177259	TCONS_00218881	SHROOM2	ENST00000380913.3	ENSG00000146950.7	protein_coding
XLOC_046702	-1.34047	0.46066	0.0980575	TCONS_00212763	LHX2	ENST00000560961.1	ENSG00000106689.6	protein_coding
XLOC_030329	-1.34041	1.75305	0.618112	TCONS_00139993	ACVR2B	ENST00000352511.3	ENSG00000114739.8	protein_coding
XLOC_020670	-1.33917	0.278395	0.0662693	TCONS_00097770	FAM20A	ENST00000226094.4	ENSG00000108950.6	protein_coding
XLOC_018429	-1.3389	1.21857	0.41375	TCONS_00089362	USP31	ENST00000219689.7	ENSG00000103404.8	protein_coding
XLOC_015562	-1.33852	0.674463	0.213749	TCONS_00076530	FOXN3	ENST00000557572.1	ENSG00000053254.11	protein_coding
XLOC_039141	-1.3383	1.35673	0.470792	TCONS_00180435	KIAA1244	ENST00000251691.4	ENSG00000112379.7	protein_coding
XLOC_013293	-1.3371	1.46814	0.43524	TCONS_00065511	GPC6	ENST00000377047.3	ENSG00000183098.5	protein_coding
XLOC_013751	-1.33659	0.637793	0.187891	TCONS_00067342	PCDH9	ENST00000544246.1	ENSG00000184226.10	protein_coding
XLOC_021241	-1.33658	1.00011	0.198694	TCONS_00099528	HSBP1L1	ENST00000451882.1	ENSG00000226742.2	protein_coding
XLOC_039855	-1.33658	0.144092	0.0286271	TCONS_00183728	TRERF1	ENST00000372917.4	ENSG00000124496.8	protein_coding
XLOC_042190	-1.33491	1.32496	0.429768	TCONS_00193671	WDR60	ENST00000407559.3	ENSG00000126870.11	protein_coding
XLOC_049625	-1.33314	6.337	2.38169	TCONS_00224122	HUWE1	ENST00000426907.1	ENSG00000086758.10	protein_coding
XLOC_032216	-1.33264	1.06043	0.355773	TCONS_00150683	CCDC14	ENST00000463996.1	ENSG00000175455.10	protein_coding
XLOC_021236	-1.33208	0.794813	0.247195	TCONS_00099492	SALL3	ENST00000537592.2	ENSG00000256463.2	protein_coding
XLOC_009181	-1.33179	7.24341	2.67542	TCONS_00043197	CKAP5	ENST00000529230.1	ENSG00000175216.8	protein_coding
XLOC_039335	-1.32964	2.52172	0.909195	TCONS_00181211	MLLT4	ENST00000400825.4	ENSG00000130396.15	protein_coding
XLOC_007462	-1.32931	5.16834	1.86587	TCONS_00033449	TUB	ENST00000534099.1	ENSG00000166402.4	protein_coding
XLOC_032264	-1.32904	0.878669	0.255291	TCONS_00150996	GATA2	ENST00000341105.2	ENSG00000179348.7	protein_coding
XLOC_038119	-1.32826	0.115306	0.0166717	TCONS_00176240	PHACTR1	ENST00000379350.1	ENSG00000112137.11	protein_coding
XLOC_007678	-1.32805	2.81389	0.973649	TCONS_00034544	TRIM44	ENST00000299413.5	ENSG00000166326.5	protein_coding
XLOC_017415	-1.32773	0.478604	0.132503	TCONS_00085140	RGMA	ENST00000425933.2	ENSG00000182175.9	protein_coding
XLOC_005603	-1.32648	2.29737	0.792176	TCONS_00025447	CHST3	ENST00000373115.4	ENSG00000122863.5	protein_coding
XLOC_018424	-1.32634	5.42464	2.02236	TCONS_00089308	RP11-645C24.1	ENST00000415645.2	ENSG00000185864.12	protein_coding
XLOC_026951	-1.32569	1.67566	0.562661	TCONS_00124327	ZNF142	ENST00000449707.1	ENSG00000115568.11	protein_coding
XLOC_015236	-1.3253	1.17386	0.405015	TCONS_00074961	NIN	ENST00000389868.3	ENSG00000100503.16	protein_coding
XLOC_039980	-1.32492	0.87426	0.317013	TCONS_00184196	DST	ENST00000244364.6	ENSG00000151914.12	protein_coding
XLOC_044391	-1.32257	0.274425	0.0705009	TCONS_00203449	RP11-127H5.1	ENST00000521923.1	ENSG00000253350.1	protein_coding
XLOC_020659	-1.32204	1.60815	0.568438	TCONS_00097745	HELZ	ENST00000358691.4	ENSG00000198265.6	protein_coding
XLOC_025529	-1.32195	0.716114	0.227416	TCONS_00117854	ASXL2	ENST00000435504.3	ENSG00000143970.11	protein_coding
XLOC_012390	-1.32155	0.443857	0.132742	TCONS_00061832	FGD6	ENST00000343958.4	ENSG00000180263.9	protein_coding
XLOC_031740	-1.32127	0.350433	0.0810408	TCONS_00147584	ZNF852	ENST00000313378.7	ENSG00000178917.9	protein_coding
XLOC_009752	-1.32114	1.14352	0.311305	TCONS_00046526	AP000974.1	ENST00000544076.1	ENSG00000215504.2	protein_coding
XLOC_018729	-1.32114	1.5006	0.408513	TCONS_00090377	CFDP1	ENST00000283882.3	ENSG00000153774.3	protein_coding
XLOC_045395	-1.32038	1.2771	0.408816	TCONS_00207844	TP53INP1	ENST00000448464.2	ENSG00000164938.9	protein_coding
XLOC_020263	-1.32003	3.21983	1.17216	TCONS_00096043	ACACA	ENST00000353139.5	ENSG00000132142.13	protein_coding
XLOC_003762	-1.31996	12.0945	4.66633	TCONS_00018395	NBPF20	ENST00000414231.1	ENSG00000203832.5	protein_coding
XLOC_035566	-1.31968	1.32325	0.459972	TCONS_00164720	NIPBL	ENST00000282516.8	ENSG00000164190.11	protein_coding
XLOC_027129	-1.31938	1.54551	0.541703	TCONS_00125240	KIF1A	ENST00000460788.1	ENSG00000130294.9	protein_coding
XLOC_008378	-1.31845	1.20649	0.406282	TCONS_00038620	KIAA1731	ENST00000325212.6	ENSG00000166004.9	protein_coding
XLOC_015229	-1.31775	0.277237	0.0663074	TCONS_00074907	CDKL1	ENST00000395834.1	ENSG00000100490.5	protein_coding
XLOC_003163	-1.31721	0.818285	0.270496	TCONS_00015801	ECHDC2	ENST00000371522.4	ENSG00000121310.11	protein_coding
XLOC_013385	-1.31721	0.817925	0.270757	TCONS_00065886	ATP11A	ENST00000283558.8	ENSG00000068650.12	protein_coding
XLOC_019647	-1.31696	0.667318	0.217249	TCONS_00093672	TANC2	ENST00000424789.1	ENSG00000170921.9	protein_coding
XLOC_032350	-1.31682	0.918009	0.277156	TCONS_00151414	DZIP1L	ENST00000327532.2	ENSG00000158163.9	protein_coding
XLOC_036551	-1.31544	3.1544	1.16694	TCONS_00169614	NSD1	ENST00000512992.1	ENSG00000165671.12	protein_coding
XLOC_045610	-1.31544	11.0158	4.11126	TCONS_00208792	FAM84B	ENST00000304916.3	ENSG00000168672.3	protein_coding
XLOC_019010	-1.31393	0.713941	0.213155	TCONS_00091043	NLGN2	ENST00000302926.2	ENSG00000169992.4	protein_coding
XLOC_044732	-1.31375	2.8839	1.01758	TCONS_00204801	MFHAS1	ENST00000276282.6	ENSG00000147324.6	protein_coding
XLOC_018384	-1.31331	1.00649	0.339399	TCONS_00089094	KIAA0430	ENST00000396368.3	ENSG00000166783.12	protein_coding
XLOC_022565	-1.31163	0.417086	0.094701	TCONS_00104384	TLE2	ENST00000360654.3	ENSG00000065717.8	protein_coding
XLOC_040214	-1.31126	1.32155	0.437341	TCONS_00185055	BEND3	ENST00000369042.1	ENSG00000178409.9	protein_coding
XLOC_029958	-1.3107	3.35301	1.20481	TCONS_00137943	TCF20	ENST00000359486.3	ENSG00000100207.13	protein_coding
XLOC_023897	-1.31029	5.58137	2.1105	TCONS_00109567	SPTBN1	ENST00000356805.4	ENSG00000115306.10	protein_coding
XLOC_039231	-1.30969	2.46608	0.877751	TCONS_00180771	AKAP12	ENST00000402676.2	ENSG00000131016.12	protein_coding
XLOC_012076	-1.30958	0.72071	0.229237	TCONS_00059760	NPFF	ENST00000448979.3	ENSG00000139574.6	protein_coding
XLOC_006291	-1.30904	1.85968	0.612167	TCONS_00028442	PIP4K2A	ENST00000376573.4	ENSG00000150867.7	protein_coding
XLOC_048106	-1.30896	38.2765	14.1614	TCONS_00218685	MT-CYB	ENST00000361789.2	ENSG00000198727.2	protein_coding
XLOC_001455	-1.3083	2.78269	0.988807	TCONS_00007021	SNX27	ENST00000368841.2	ENSG00000143376.8	protein_coding
XLOC_027493	-1.30796	1.33823	0.440351	TCONS_00126541	KIF3B	ENST00000375712.3	ENSG00000101350.6	protein_coding
XLOC_021730	-1.30746	7.74417	2.88017	TCONS_00101088	SMARCA4	ENST00000429416.1	ENSG00000127616.9	protein_coding
XLOC_010610	-1.30742	0.642804	0.192751	TCONS_00050636	C12orf35	ENST00000541981.1	ENSG00000174718.7	protein_coding
XLOC_015051	-1.30735	0.14866	0.0378549	TCONS_00073896	ZFHX2	ENST00000560206.1	ENSG00000136367.9	protein_coding
XLOC_034328	-1.30643	1.496	0.501504	TCONS_00159910	RFC1	ENST00000349703.2	ENSG00000035928.10	protein_coding
XLOC_019320	-1.30634	9.19225	3.44429	TCONS_00092165	AP2B1	ENST00000312678.7	ENSG00000006125.11	protein_coding
XLOC_001210	-1.30617	3.07899	1.11693	TCONS_00006085	HIPK1	ENST00000426820.2	ENSG00000163349.15	protein_coding
XLOC_040294	-1.30616	0.26763	0.049718	TCONS_00185464	COL10A1	ENST00000243222.4	ENSG00000123500.5	protein_coding
XLOC_022758	-1.30569	1.35816	0.458124	TCONS_00105145	LPHN1	ENST00000361434.2	ENSG00000072071.11	protein_coding
XLOC_005892	-1.30539	3.25644	1.16626	TCONS_00026655	PPRC1	ENST00000278070.2	ENSG00000148840.6	protein_coding
XLOC_048246	-1.30508	2.74885	1.01154	TCONS_00219268	PDK3	ENST00000379162.4	ENSG00000067992.8	protein_coding
XLOC_038505	-1.30466	1.11625	0.320371	TCONS_00178045	LHFPL5	ENST00000373853.1	ENSG00000197753.6	protein_coding
XLOC_000207	-1.30433	0.215208	0.0607052	TCONS_00001066	KAZN	ENST00000491547.1	ENSG00000189337.10	protein_coding
XLOC_037705	-1.30326	0.689061	0.212351	TCONS_00174594	C5orf4	ENST00000326080.5	ENSG00000170271.6	protein_coding
XLOC_020510	-1.30268	1.33673	0.467387	TCONS_00097172	ZNF652	ENST00000513488.2	ENSG00000198740.4	protein_coding
XLOC_009994	-1.30238	1.58968	0.561767	TCONS_00047623	BACE1	ENST00000313005.6	ENSG00000186318.10	protein_coding
XLOC_037557	-1.30238	0.264427	0.0312704	TCONS_00173676	LRRTM2	ENST00000521094.1	ENSG00000146006.5	protein_coding
XLOC_047561	-1.30238	0.153672	0.0181728	TCONS_00216395	ECM2	ENST00000444490.2	ENSG00000106823.8	protein_coding
XLOC_001230	-1.30176	3.41604	1.16052	TCONS_00006155	MAB21L3	ENST00000369500.3	ENSG00000173212.4	protein_coding
XLOC_019651	-1.30168	7.45686	2.78709	TCONS_00093694	DCAF7	ENST00000310827.4	ENSG00000136485.8	protein_coding
XLOC_031739	-1.30159	0.74811	0.247638	TCONS_00147575	ZNF445	ENST00000425708.2	ENSG00000185219.10	protein_coding
XLOC_043799	-1.2998	0.759209	0.260354	TCONS_00200821	DOCK5	ENST00000410074.1	ENSG00000147459.12	protein_coding
XLOC_011286	-1.29835	6.09938	2.27152	TCONS_00055037	PTPN11	ENST00000531326.1	ENSG00000179295.10	protein_coding
XLOC_028094	-1.29729	2.51111	0.843659	TCONS_00129109	ZNF337	ENST00000376436.1	ENSG00000130684.8	protein_coding
XLOC_001343	-1.29707	0.653663	0.197013	TCONS_00006587	BCL9	ENST00000234739.3	ENSG00000116128.5	protein_coding
XLOC_018171	-1.29673	1.8287	0.649039	TCONS_00088078	KIAA0182	ENST00000405402.1	ENSG00000131149.12	protein_coding
XLOC_033442	-1.29664	0.704804	0.246486	TCONS_00156306	FRAS1	ENST00000264899.6	ENSG00000138759.12	protein_coding
XLOC_022403	-1.29661	2.87857	1.02388	TCONS_00103650	LENG8	ENST00000301196.4	ENSG00000167615.11	protein_coding
XLOC_029232	-1.29661	1.59989	0.569069	TCONS_00133522	SPECC1L	ENST00000398280.2	ENSG00000100014.13	protein_coding
XLOC_019654	-1.29601	4.40357	1.58359	TCONS_00093704	DDX42	ENST00000389924.2	ENSG00000198231.6	protein_coding
XLOC_045019	-1.29595	0.228707	0.062542	TCONS_00206230	ANK1	ENST00000347528.4	ENSG00000029534.14	protein_coding
XLOC_046736	-1.29595	0.236488	0.0646699	TCONS_00212941	GARNL3	ENST00000439286.1	ENSG00000136895.11	protein_coding
XLOC_029917	-1.29558	1.18575	0.391858	TCONS_00137728	MKL1	ENST00000355630.3	ENSG00000196588.8	protein_coding
XLOC_043906	-1.29511	3.65851	1.30773	TCONS_00201272	ZNF703	ENST00000331569.4	ENSG00000183779.4	protein_coding
XLOC_023080	-1.29454	3.26509	1.20149	TCONS_00106403	IRGQ	ENST00000422989.1	ENSG00000167378.3	protein_coding
XLOC_005828	-1.2945	1.27175	0.462263	TCONS_00026358	LCOR	ENST00000540664.1	ENSG00000196233.6	protein_coding
XLOC_022779	-1.29432	1.49736	0.516814	TCONS_00105228	WIZ	ENST00000389282.4	ENSG00000011451.8	protein_coding
XLOC_036142	-1.29415	1.17415	0.38722	TCONS_00167302	LYRM7	ENST00000379380.4	ENSG00000186687.11	protein_coding
XLOC_030353	-1.29384	0.869809	0.27935	TCONS_00140174	ZNF621	ENST00000403205.2	ENSG00000172888.7	protein_coding
XLOC_018418	-1.29356	6.60289	2.53587	TCONS_00089258	NPIPL3	ENST00000447737.2	ENSG00000169246.11	protein_coding
XLOC_022679	-1.29342	8.37069	3.13773	TCONS_00104792	DNMT1	ENST00000541266.1	ENSG00000130816.8	protein_coding
XLOC_036537	-1.29255	1.96542	0.71253	TCONS_00169508	ARL10	ENST00000310389.5	ENSG00000175414.6	protein_coding
XLOC_023677	-1.29246	1.29742	0.449285	TCONS_00108332	GDF7	ENST00000272224.3	ENSG00000143869.5	protein_coding
XLOC_041465	-1.29231	0.695462	0.227519	TCONS_00189549	AUTS2	ENST00000406775.2	ENSG00000158321.11	protein_coding
XLOC_000279	-1.29229	1.34873	0.455879	TCONS_00001414	OTUD3	ENST00000375120.3	ENSG00000169914.5	protein_coding
XLOC_029789	-1.29168	6.25393	2.3323	TCONS_00136795	SF3A1	ENST00000439242.1	ENSG00000099995.12	protein_coding
XLOC_018397	-1.29138	3.95112	1.50323	TCONS_00089183	SMG1	ENST00000389467.3	ENSG00000157106.10	protein_coding
XLOC_012467	-1.29063	1.44537	0.503219	TCONS_00062242	NT5DC3	ENST00000447799.1	ENSG00000111696.7	protein_coding
XLOC_012745	-1.29013	0.411822	0.121166	TCONS_00064112	ZNF605	ENST00000360187.3	ENSG00000196458.5	protein_coding
XLOC_044758	-1.29009	0.374952	0.0507904	TCONS_00204865	AF131215.1	ENST00000400102.3	ENSG00000215346.3	protein_coding
XLOC_024321	-1.28933	1.57203	0.519469	TCONS_00111477	POU3F3	ENST00000361360.2	ENSG00000198914.2	protein_coding
XLOC_047930	-1.28907	0.82981	0.275919	TCONS_00218003	TSC1	ENST00000298552.3	ENSG00000165699.6	protein_coding
XLOC_047974	-1.28872	2.0381	0.743166	TCONS_00218276	SEC16A	ENST00000313050.7	ENSG00000148396.12	protein_coding
XLOC_027274	-1.2884	0.718915	0.209677	TCONS_00125609	SOX12	ENST00000544632.1	ENSG00000177732.6	protein_coding
XLOC_047428	-1.28744	1.54351	0.512273	TCONS_00215841	KLF9	ENST00000377126.2	ENSG00000119138.3	protein_coding
XLOC_050294	-1.28744	1.8887	0.69406	TCONS_00226404	MECP2	ENST00000303391.6	ENSG00000169057.13	protein_coding
XLOC_017788	-1.2866	1.20037	0.420363	TCONS_00086663	TNRC6A	ENST00000315183.6	ENSG00000090905.12	protein_coding
XLOC_019251	-1.28644	4.5284	1.66014	TCONS_00091858	SUPT6H	ENST00000347486.3	ENSG00000109111.9	protein_coding
XLOC_045446	-1.28615	12.2658	4.66791	TCONS_00208056	PABPC1	ENST00000518293.1	ENSG00000070756.8	protein_coding
XLOC_021644	-1.28552	9.47059	3.49909	TCONS_00100776	SAFB	ENST00000454510.1	ENSG00000160633.6	protein_coding
XLOC_042732	-1.28551	4.17238	1.53975	TCONS_00196070	BAZ1B	ENST00000339594.4	ENSG00000009954.6	protein_coding
XLOC_029672	-1.28541	5.21181	1.94875	TCONS_00136152	PPM1F	ENST00000263212.5	ENSG00000100034.8	protein_coding
XLOC_010931	-1.28469	0.221254	0.0619355	TCONS_00052988	SRGAP1	ENST00000355086.3	ENSG00000196935.4	protein_coding
XLOC_040257	-1.28459	1.35094	0.481178	TCONS_00185263	REV3L	ENST00000462119.1	ENSG00000009413.10	protein_coding
XLOC_020290	-1.28439	2.31665	0.840333	TCONS_00096189	MED1	ENST00000394287.3	ENSG00000125686.6	protein_coding
XLOC_040473	-1.28433	0.459354	0.141938	TCONS_00186213	HIVEP2	ENST00000367604.1	ENSG00000010818.4	protein_coding
XLOC_036220	-1.28374	4.79131	1.79374	TCONS_00167717	KDM3B	ENST00000314358.5	ENSG00000120733.8	protein_coding
XLOC_036871	-1.28368	0.244435	0.0502371	TCONS_00170871	GDNF	ENST00000344622.4	ENSG00000168621.10	protein_coding
XLOC_035108	-1.28295	0.155021	0.037929	TCONS_00163146	2016-03-01	ENST00000274056.7	ENSG00000145416.9	protein_coding
XLOC_007506	-1.28225	1.26071	0.432039	TCONS_00033707	PARVA	ENST00000334956.8	ENSG00000197702.7	protein_coding
XLOC_021596	-1.28126	1.36465	0.481923	TCONS_00100595	DOT1L	ENST00000221482.5	ENSG00000104885.9	protein_coding
XLOC_027046	-1.28082	14.1617	5.50623	TCONS_00124877	NCL	ENST00000322723.4	ENSG00000115053.10	protein_coding
XLOC_011707	-1.28004	1.90701	0.670285	TCONS_00057539	DUSP16	ENST00000228862.2	ENSG00000111266.4	protein_coding
XLOC_006727	-1.27975	2.89952	1.06386	TCONS_00030259	DLG5	ENST00000424842.1	ENSG00000151208.10	protein_coding
XLOC_016490	-1.27951	1.37208	0.471798	TCONS_00080617	ARNT2	ENST00000529181.1	ENSG00000172379.12	protein_coding
XLOC_025613	-1.27765	0.963292	0.324918	TCONS_00118312	STRN	ENST00000263918.4	ENSG00000115808.6	protein_coding
XLOC_009642	-1.27758	1.79785	0.581604	TCONS_00045880	UCP2	ENST00000310473.3	ENSG00000175567.3	protein_coding
XLOC_032169	-1.27723	0.118551	0.0224313	TCONS_00150289	ZBTB20	ENST00000462705.1	ENSG00000181722.11	protein_coding
XLOC_021227	-1.27671	0.511335	0.158319	TCONS_00099467	ZNF407	ENST00000309902.6	ENSG00000215421.4	protein_coding
XLOC_025133	-1.27662	0.240494	0.0565809	TCONS_00115340	PLCD4	ENST00000450993.2	ENSG00000115556.8	protein_coding
XLOC_004718	-1.27659	2.08838	0.729501	TCONS_00022823	NID1	ENST00000366595.3	ENSG00000116962.10	protein_coding
XLOC_038370	-1.27553	6.07186	2.24763	TCONS_00177085	ABCF1	ENST00000326195.8	ENSG00000204574.6	protein_coding
XLOC_034994	-1.27532	0.251815	0.0671193	TCONS_00162760	ZNF827	ENST00000508784.1	ENSG00000151612.10	protein_coding
XLOC_042164	-1.2748	2.02368	0.665943	TCONS_00193549	EN2	ENST00000297375.4	ENSG00000164778.4	protein_coding
XLOC_019726	-1.2742	1.31344	0.418893	TCONS_00093938	CDR2L	ENST00000337231.5	ENSG00000109089.7	protein_coding
XLOC_046481	-1.27252	0.401257	0.127821	TCONS_00211850	WNK2	ENST00000448039.1	ENSG00000165238.12	protein_coding
XLOC_023643	-1.27241	4.19953	1.50337	TCONS_00108257	DDX1	ENST00000381341.1	ENSG00000079785.8	protein_coding
XLOC_044328	-1.27176	0.790365	0.279077	TCONS_00203240	VPS13B	ENST00000355155.1	ENSG00000132549.13	protein_coding
XLOC_013933	-1.27113	2.94669	1.06128	TCONS_00067820	ARGLU1	ENST00000400198.3	ENSG00000134884.8	protein_coding
XLOC_026591	-1.27042	2.15389	0.730433	TCONS_00122574	SPC25	ENST00000479309.2	ENSG00000152253.4	protein_coding
XLOC_039273	-1.27037	0.288787	0.084789	TCONS_00180956	ZDHHC14	ENST00000414563.2	ENSG00000175048.11	protein_coding
XLOC_001308	-1.27003	10.0931	4.02129	TCONS_00006440	NOTCH2NL	ENST00000362074.6	ENSG00000213240.6	protein_coding
XLOC_014612	-1.26983	0.825456	0.282252	TCONS_00071475	FLRT2	ENST00000330753.4	ENSG00000185070.5	protein_coding
XLOC_010956	-1.2687	1.28387	0.466824	TCONS_00053090	HMGA2	ENST00000403681.2	ENSG00000149948.9	protein_coding
XLOC_029984	-1.26846	4.24764	1.56521	TCONS_00138103	LDOC1L	ENST00000341255.3	ENSG00000188636.3	protein_coding
XLOC_016800	-1.26783	0.712475	0.213738	TCONS_00081962	MTMR10	ENST00000435680.1	ENSG00000166912.10	protein_coding
XLOC_019670	-1.2678	1.12428	0.402008	TCONS_00093750	PRKCA	ENST00000413366.2	ENSG00000154229.6	protein_coding
XLOC_018454	-1.26775	1.10455	0.303618	TCONS_00089420	RP11-57A19.3	ENST00000533640.1	ENSG00000198156.6	protein_coding
XLOC_047012	-1.26739	1.07627	0.376296	TCONS_00214560	NFIB	ENST00000380934.4	ENSG00000147862.9	protein_coding
XLOC_024121	-1.26728	0.088342	0.00716372	TCONS_00110653	TCF7L1	ENST00000282111.3	ENSG00000152284.4	protein_coding
XLOC_017815	-1.26426	3.92934	1.42474	TCONS_00086755	ATXN2L	ENST00000340394.7	ENSG00000168488.12	protein_coding
XLOC_046812	-1.26416	1.20499	0.433703	TCONS_00213562	NUP214	ENST00000359428.5	ENSG00000126883.11	protein_coding
XLOC_036357	-1.26409	2.87262	1.07729	TCONS_00168546	NDST1	ENST00000522491.1	ENSG00000070614.9	protein_coding
XLOC_044922	-1.26357	5.70851	2.17645	TCONS_00205819	DUSP4	ENST00000240100.2	ENSG00000120875.4	protein_coding
XLOC_010729	-1.26309	0.571158	0.17149	TCONS_00051359	ACCN2	ENST00000228468.4	ENSG00000110881.6	protein_coding
XLOC_001314	-1.26268	1.87618	0.630377	TCONS_00006480	LIX1L	ENST00000369308.3	ENSG00000152022.6	protein_coding
XLOC_018512	-1.26222	3.15908	1.17004	TCONS_00089639	ZNF629	ENST00000262525.3	ENSG00000102870.3	protein_coding
XLOC_032158	-1.26202	0.383862	0.123141	TCONS_00150244	KIAA2018	ENST00000491165.1	ENSG00000176542.5	protein_coding
XLOC_004578	-1.2619	3.26931	1.23833	TCONS_00022259	ENAH	ENST00000488523.1	ENSG00000154380.10	protein_coding
XLOC_042075	-1.26163	0.301956	0.0762829	TCONS_00193030	ARHGEF5	ENST00000498580.1	ENSG00000050327.8	protein_coding
XLOC_018385	-1.2613	0.165268	0.0363143	TCONS_00089116	MYH11	ENST00000452625.1	ENSG00000133392.9	protein_coding
XLOC_048545	-1.26114	4.35549	1.58261	TCONS_00220277	UBQLN2	ENST00000338222.5	ENSG00000188021.6	protein_coding
XLOC_013784	-1.26103	1.74491	0.613301	TCONS_00067406	TBC1D4	ENST00000377636.3	ENSG00000136111.8	protein_coding
XLOC_004322	-1.261	3.55595	1.35488	TCONS_00021126	ASPM	ENST00000367409.4	ENSG00000066279.11	protein_coding
XLOC_028337	-1.26085	2.26188	0.81751	TCONS_00130249	ADNP	ENST00000371602.2	ENSG00000101126.9	protein_coding
XLOC_013056	-1.26053	0.689727	0.214481	TCONS_00064828	DGKH	ENST00000540693.1	ENSG00000102780.11	protein_coding
XLOC_025882	-1.26015	1.62285	0.58342	TCONS_00119601	ADD2	ENST00000403045.2	ENSG00000075340.15	protein_coding
XLOC_006526	-1.26007	2.25628	0.769288	TCONS_00029389	AGAP8	ENST00000311652.4	ENSG00000174194.9	protein_coding
XLOC_022395	-1.26006	1.31643	0.450712	TCONS_00103581	CNOT3	ENST00000221232.5	ENSG00000088038.13	protein_coding
XLOC_020461	-1.25974	1.39967	0.464913	TCONS_00096984	WNT3	ENST00000225512.4	ENSG00000108379.4	protein_coding
XLOC_021304	-1.25948	1.61479	0.563451	TCONS_00099707	SPIRE1	ENST00000453447.1	ENSG00000134278.9	protein_coding
XLOC_042396	-1.2593	2.96988	1.08261	TCONS_00194782	SCRN1	ENST00000242059.5	ENSG00000136193.10	protein_coding
XLOC_030138	-1.25915	1.5683	0.571289	TCONS_00138782	SETD5	ENST00000431285.1	ENSG00000168137.11	protein_coding
XLOC_027541	-1.25912	1.24038	0.435082	TCONS_00126757	CEP250	ENST00000446710.1	ENSG00000126001.11	protein_coding
XLOC_010576	-1.259	2.0771	0.756081	TCONS_00050484	KLHDC5	ENST00000381271.2	ENSG00000087448.5	protein_coding
XLOC_001836	-1.25829	4.11666	1.5359	TCONS_00009041	FAM20B	ENST00000440702.1	ENSG00000116199.7	protein_coding
XLOC_013302	-1.25828	0.743104	0.182955	TCONS_00065531	HS6ST3	ENST00000376705.2	ENSG00000185352.7	protein_coding
XLOC_020230	-1.25815	1.40931	0.496469	TCONS_00095850	RFFL	ENST00000315249.6	ENSG00000092871.11	protein_coding
XLOC_024272	-1.25763	1.23682	0.422166	TCONS_00111265	EIF5B	ENST00000289371.5	ENSG00000158417.5	protein_coding
XLOC_007901	-1.25706	4.13704	1.52954	TCONS_00035448	ZFP91	ENST00000316059.6	ENSG00000186660.13	protein_coding
XLOC_018659	-1.25675	3.02928	1.07373	TCONS_00090099	SLC7A6OS	ENST00000263997.5	ENSG00000103061.5	protein_coding
XLOC_003588	-1.25649	0.134607	0.0281501	TCONS_00017530	KCND3	ENST00000369697.1	ENSG00000171385.5	protein_coding
XLOC_035708	-1.25608	0.792068	0.271496	TCONS_00165290	NLN	ENST00000380985.5	ENSG00000123213.16	protein_coding
XLOC_000488	-1.25597	1.04516	0.344905	TCONS_00002496	KIAA1522	ENST00000401073.2	ENSG00000162522.6	protein_coding
XLOC_016659	-1.25589	2.224	0.839145	TCONS_00081493	IGF1R	ENST00000268035.6	ENSG00000140443.9	protein_coding
XLOC_004216	-1.25537	0.243556	0.0668404	TCONS_00020778	ASTN1	ENST00000367657.3	ENSG00000152092.9	protein_coding
XLOC_009761	-1.25527	0.9356	0.312652	TCONS_00046590	FZD4	ENST00000531380.1	ENSG00000174804.3	protein_coding
XLOC_034502	-1.25436	1.20029	0.410599	TCONS_00160571	YTHDC1	ENST00000344157.4	ENSG00000083896.7	protein_coding
XLOC_046084	-1.2541	1.8879	0.676013	TCONS_00210804	RGP1	ENST00000456972.2	ENSG00000107185.8	protein_coding
XLOC_031778	-1.25364	3.70489	1.39893	TCONS_00147818	SMARCC1	ENST00000254480.5	ENSG00000173473.6	protein_coding
XLOC_034200	-1.25248	0.935257	0.32714	TCONS_00159455	ZNF518B	ENST00000326756.3	ENSG00000178163.3	protein_coding
XLOC_027554	-1.2521	0.496673	0.158381	TCONS_00126862	EPB41L1	ENST00000202028.5	ENSG00000088367.14	protein_coding
XLOC_005554	-1.25204	1.06038	0.372413	TCONS_00025194	TET1	ENST00000373644.4	ENSG00000138336.7	protein_coding
XLOC_018187	-1.25166	2.06644	0.702959	TCONS_00088156	ZC3H18	ENST00000289509.6	ENSG00000158545.9	protein_coding
XLOC_046574	-1.24998	2.22498	0.808724	TCONS_00212219	SMC2	ENST00000286398.7	ENSG00000136824.13	protein_coding
XLOC_023834	-1.24936	1.54868	0.554317	TCONS_00109224	EML4	ENST00000318522.5	ENSG00000143924.14	protein_coding
XLOC_039384	-1.24917	1.38566	0.493962	TCONS_00181389	SLC22A23	ENST00000436008.2	ENSG00000137266.10	protein_coding
XLOC_011367	-1.24916	15.2902	6.08614	TCONS_00055433	MLEC	ENST00000228506.3	ENSG00000110917.3	protein_coding
XLOC_027136	-1.24907	8.97032	3.57686	TCONS_00125331	HDLBP	ENST00000391975.1	ENSG00000115677.12	protein_coding
XLOC_038486	-1.24905	2.41866	0.90536	TCONS_00177969	UHRF1BP1	ENST00000192788.5	ENSG00000065060.12	protein_coding
XLOC_048574	-1.24841	15.1993	5.9511	TCONS_00220327	MSN	ENST00000360270.5	ENSG00000147065.11	protein_coding
XLOC_045065	-1.2483	13.9674	5.66017	TCONS_00206386	PRKDC	ENST00000523565.1	ENSG00000253729.3	protein_coding
XLOC_012742	-1.24802	3.86198	1.48964	TCONS_00064066	GOLGA3	ENST00000204726.3	ENSG00000090615.7	protein_coding
XLOC_022935	-1.2468	0.324964	0.0734962	TCONS_00105818	CLIP3	ENST00000360535.3	ENSG00000105270.7	protein_coding
XLOC_001145	-1.24586	5.07365	1.85424	TCONS_00005694	GNAI3	ENST00000369851.4	ENSG00000065135.7	protein_coding
XLOC_043209	-1.24584	0.535915	0.164903	TCONS_00198632	CNOT4	ENST00000541284.1	ENSG00000080802.13	protein_coding
XLOC_046629	-1.24531	1.46131	0.51877	TCONS_00212446	SNX30	ENST00000374232.3	ENSG00000148158.11	protein_coding
XLOC_016323	-1.24524	0.263596	0.0829452	TCONS_00079604	TLN2	ENST00000561322.1	ENSG00000171914.10	protein_coding
XLOC_000471	-1.2447	9.3309	3.56922	TCONS_00002361	KHDRBS1	ENST00000327300.7	ENSG00000121774.11	protein_coding
XLOC_037493	-1.24461	3.17306	1.21801	TCONS_00173283	AFF4	ENST00000265343.5	ENSG00000072364.8	protein_coding
XLOC_030766	-1.24458	1.1801	0.42684	TCONS_00142320	BBX	ENST00000325767.5	ENSG00000114439.12	protein_coding
XLOC_031319	-1.24408	18.6406	7.52317	TCONS_00145370	EIF4G1	ENST00000346169.2	ENSG00000114867.14	protein_coding
XLOC_002142	-1.24399	3.69196	1.4314	TCONS_00010531	CENPF	ENST00000464322.1	ENSG00000117724.7	protein_coding
XLOC_009785	-1.24305	0.127415	0	TCONS_00046670	TRIM49	ENST00000329758.1	ENSG00000168930.8	protein_coding
XLOC_045840	-1.24305	0.113732	0.00645583	TCONS_00210091	KCNV2	ENST00000423608.2	ENSG00000168263.7	protein_coding
XLOC_049976	-1.24305	0.0477016	0.00270771	TCONS_00225277	TRPC5	ENST00000262839.2	ENSG00000072315.3	protein_coding
XLOC_032979	-1.24274	1.51462	0.517711	TCONS_00154522	TADA2B	ENST00000506692.1	ENSG00000173011.10	protein_coding
XLOC_045297	-1.24267	0.796785	0.265294	TCONS_00207322	PAG1	ENST00000523463.1	ENSG00000076641.3	protein_coding
XLOC_007013	-1.24235	0.504997	0.16395	TCONS_00031653	GFRA1	ENST00000439649.2	ENSG00000151892.9	protein_coding
XLOC_005145	-1.24226	0.967117	0.310006	TCONS_00023743	TAF3	ENST00000344293.5	ENSG00000165632.6	protein_coding
XLOC_036508	-1.24222	0.653877	0.21993	TCONS_00169376	CPEB4	ENST00000265085.5	ENSG00000113742.8	protein_coding
XLOC_024763	-1.24203	0.478707	0.145413	TCONS_00113275	BBS5	ENST00000295240.3	ENSG00000163093.7	protein_coding
XLOC_035912	-1.2419	0.926496	0.346943	TCONS_00166309	GPR98	ENST00000508842.1	ENSG00000164199.10	protein_coding
XLOC_042110	-1.24169	0.900899	0.307579	TCONS_00193143	ZNF862	ENST00000223210.4	ENSG00000106479.6	protein_coding
XLOC_005127	-1.24125	4.16521	1.62303	TCONS_00023615	FAM208B	ENST00000442808.2	ENSG00000108021.13	protein_coding
XLOC_044461	-1.24078	0.681454	0.204588	TCONS_00203683	ZHX2	ENST00000314393.4	ENSG00000178764.6	protein_coding
XLOC_016046	-1.24028	1.85749	0.659434	TCONS_00078215	ARHGAP11A	ENST00000361627.3	ENSG00000198826.5	protein_coding
XLOC_002517	-1.2401	5.6462	2.17609	TCONS_00012193	GNB1	ENST00000378609.3	ENSG00000078369.9	protein_coding
XLOC_000173	-1.23994	0.853322	0.314715	TCONS_00000971	VPS13D	ENST00000356315.4	ENSG00000048707.8	protein_coding
XLOC_037175	-1.23975	15.132	5.98132	TCONS_00172044	DHFR	ENST00000439211.2	ENSG00000228716.2	protein_coding
XLOC_029445	-1.23966	2.32978	0.875772	TCONS_00134894	EP300	ENST00000263253.7	ENSG00000100393.9	protein_coding
XLOC_048203	-1.23873	2.43557	0.86496	TCONS_00219075	TXLNG	ENST00000380122.5	ENSG00000086712.8	protein_coding
XLOC_025030	-1.23864	0.314503	0.0966233	TCONS_00114791	NRP2	ENST00000340626.4	ENSG00000118257.11	protein_coding
XLOC_017027	-1.23853	1.16488	0.425937	TCONS_00083177	MYO5A	ENST00000399231.3	ENSG00000197535.8	protein_coding
XLOC_045721	-1.23853	0.898642	0.328587	TCONS_00209572	PLEC	ENST00000345136.3	ENSG00000178209.10	protein_coding
XLOC_009909	-1.23808	0.6028	0.202678	TCONS_00047236	EXPH5	ENST00000265843.4	ENSG00000110723.6	protein_coding
XLOC_018393	-1.23757	5.37632	2.1619	TCONS_00089132	RP11-1212A22.2	ENST00000525596.1	ENSG00000214940.4	protein_coding
XLOC_008600	-1.23717	1.83275	0.7145	TCONS_00039902	ARHGEF12	ENST00000397843.2	ENSG00000196914.4	protein_coding
XLOC_044808	-1.23715	3.64681	1.41443	TCONS_00205090	DLC1	ENST00000276297.4	ENSG00000164741.9	protein_coding
XLOC_009829	-1.23698	4.04678	1.57341	TCONS_00046818	SESN3	ENST00000536441.1	ENSG00000149212.6	protein_coding
XLOC_020431	-1.23682	1.48219	0.527791	TCONS_00096865	GPATCH8	ENST00000335500.3	ENSG00000186566.5	protein_coding
XLOC_027596	-1.23649	3.07121	1.09996	TCONS_00127112	TOP1	ENST00000361337.2	ENSG00000198900.5	protein_coding
XLOC_006482	-1.23615	3.30216	1.25212	TCONS_00029187	AGAP10	ENST00000452145.2	ENSG00000204172.7	protein_coding
XLOC_048143	-1.23602	0.792667	0.264634	TCONS_00218846	STS	ENST00000217961.4	ENSG00000101846.6	protein_coding
XLOC_029897	-1.23506	0.192689	0.0527353	TCONS_00137594	RP1-199H16.5	ENST00000535113.1	ENSG00000184949.9	protein_coding
XLOC_035895	-1.23477	1.13881	0.391587	TCONS_00166238	RASA1	ENST00000274376.6	ENSG00000145715.9	protein_coding
XLOC_029342	-1.23464	0.979714	0.316076	TCONS_00134261	TIMP3	ENST00000266085.6	ENSG00000100234.9	protein_coding
XLOC_006894	-1.23462	0.278472	0.0733318	TCONS_00030950	LOXL4	ENST00000260702.3	ENSG00000138131.3	protein_coding
XLOC_019265	-1.23462	2.3248	0.891301	TCONS_00091921	TAOK1	ENST00000261716.2	ENSG00000160551.3	protein_coding
XLOC_034544	-1.23453	2.01863	0.76419	TCONS_00160701	ANKRD17	ENST00000358602.4	ENSG00000132466.12	protein_coding
XLOC_040479	-1.23389	0.634009	0.184873	TCONS_00186230	ADAT2	ENST00000367594.2	ENSG00000189007.9	protein_coding
XLOC_028227	-1.23373	0.527906	0.176825	TCONS_00129733	ZHX3	ENST00000421422.1	ENSG00000174306.14	protein_coding
XLOC_024069	-1.23219	1.36547	0.478448	TCONS_00110534	HK2	ENST00000290573.2	ENSG00000159399.4	protein_coding
XLOC_008143	-1.23209	7.48513	2.9002	TCONS_00037475	CCND1	ENST00000227507.2	ENSG00000110092.2	protein_coding
XLOC_019854	-1.23188	5.50239	2.06089	TCONS_00094396	FAM101B	ENST00000329099.4	ENSG00000183688.4	protein_coding
XLOC_043369	-1.2317	1.66524	0.647291	TCONS_00199368	MLL3	ENST00000360104.3	ENSG00000055609.13	protein_coding
XLOC_025890	-1.23157	3.87501	1.43258	TCONS_00119635	TEX261	ENST00000272438.4	ENSG00000144043.7	protein_coding
XLOC_046110	-1.23119	1.52599	0.556848	TCONS_00210918	POLR1E	ENST00000377798.4	ENSG00000137054.10	protein_coding
XLOC_012025	-1.22996	1.95702	0.695558	TCONS_00059418	CSRNP2	ENST00000228515.1	ENSG00000110925.2	protein_coding
XLOC_040153	-1.2299	3.64126	1.45044	TCONS_00184788	MDN1	ENST00000369393.3	ENSG00000112159.6	protein_coding
XLOC_016246	-1.2297	0.900027	0.320663	TCONS_00079292	TMOD2	ENST00000249700.4	ENSG00000128872.5	protein_coding
XLOC_019356	-1.2297	2.50005	0.890723	TCONS_00092291	LASP1	ENST00000318008.5	ENSG00000002834.11	protein_coding
XLOC_006052	-1.22947	1.64164	0.583883	TCONS_00027407	ACADSB	ENST00000368869.4	ENSG00000196177.7	protein_coding
XLOC_028659	-1.22915	0.882479	0.304221	TCONS_00131380	SIM2	ENST00000460783.1	ENSG00000159263.9	protein_coding
XLOC_026941	-1.22879	0.0663505	0.0141236	TCONS_00124219	TNS1	ENST00000171887.4	ENSG00000079308.11	protein_coding
XLOC_021792	-1.22878	0.451349	0.12473	TCONS_00101319	ZSWIM4	ENST00000254323.2	ENSG00000132003.4	protein_coding
XLOC_035447	-1.22878	0.411194	0.113633	TCONS_00164332	FBXL7	ENST00000504595.1	ENSG00000183580.8	protein_coding
XLOC_026565	-1.22841	0.218328	0.0681004	TCONS_00122432	COBLL1	ENST00000495084.1	ENSG00000082438.10	protein_coding
XLOC_001856	-1.2283	0.732706	0.241775	TCONS_00009151	LHX4	ENST00000263726.2	ENSG00000121454.4	protein_coding
XLOC_016152	-1.22816	0.580759	0.195427	TCONS_00078753	MAP1A	ENST00000382031.1	ENSG00000166963.7	protein_coding
XLOC_036533	-1.22805	1.59607	0.562616	TCONS_00169489	C5orf25	ENST00000341199.6	ENSG00000170085.12	protein_coding
XLOC_012958	-1.22709	1.19568	0.402985	TCONS_00064502	WASF3	ENST00000361042.4	ENSG00000132970.8	protein_coding
XLOC_001638	-1.22695	0.961131	0.317781	TCONS_00008052	VANGL2	ENST00000368061.2	ENSG00000162738.5	protein_coding
XLOC_020487	-1.22674	1.7774	0.679842	TCONS_00097054	HOXB3	ENST00000470495.1	ENSG00000120093.6	protein_coding
XLOC_004563	-1.2267	29.7217	12.2279	TCONS_00022184	PARP1	ENST00000432338.2	ENSG00000143799.7	protein_coding
XLOC_035389	-1.22668	1.54927	0.571516	TCONS_00164104	KIAA0947	ENST00000512608.1	ENSG00000164151.7	protein_coding
XLOC_013482	-1.22617	1.89077	0.728789	TCONS_00066264	SACS	ENST00000402364.1	ENSG00000151835.9	protein_coding
XLOC_045974	-1.22598	1.87619	0.683332	TCONS_00210456	MTAP	ENST00000380172.3	ENSG00000099810.12	protein_coding
XLOC_035256	-1.22595	4.19292	1.67575	TCONS_00163800	FAT1	ENST00000441802.2	ENSG00000083857.8	protein_coding
XLOC_021197	-1.22582	1.37405	0.48594	TCONS_00099347	PHLPP1	ENST00000400316.4	ENSG00000081913.8	protein_coding
XLOC_049365	-1.22489	0.0839467	0.0124307	TCONS_00223197	GPR64	ENST00000379873.2	ENSG00000173698.12	protein_coding
XLOC_047187	-1.22442	2.8549	0.803575	TCONS_00215281	MSMP	ENST00000436428.2	ENSG00000215183.4	protein_coding
XLOC_038115	-1.2244	0.508797	0.170242	TCONS_00176220	HIVEP1	ENST00000491710.1	ENSG00000095951.11	protein_coding
XLOC_033433	-1.22398	0.709149	0.253728	TCONS_00156236	SHROOM3	ENST00000296043.6	ENSG00000138771.9	protein_coding
XLOC_002973	-1.22306	3.52704	1.33105	TCONS_00014678	GNL2	ENST00000490029.1	ENSG00000134697.6	protein_coding
XLOC_008935	-1.22294	0.231086	0.0707447	TCONS_00041779	ST5	ENST00000526757.1	ENSG00000166444.12	protein_coding
XLOC_005979	-1.2228	1.85252	0.701646	TCONS_00027050	NHLRC2	ENST00000369301.3	ENSG00000196865.4	protein_coding
XLOC_000979	-1.22279	2.24982	0.831126	TCONS_00005009	SH3GLB1	ENST00000212369.5	ENSG00000097033.9	protein_coding
XLOC_004641	-1.2226	2.64122	0.982934	TCONS_00022516	C1orf96	ENST00000366687.1	ENSG00000154429.6	protein_coding
XLOC_002099	-1.22242	1.13751	0.387414	TCONS_00010311	SERTAD4	ENST00000367012.3	ENSG00000082497.7	protein_coding
XLOC_021723	-1.22228	18.0521	7.37548	TCONS_00101059	ILF3	ENST00000420083.1	ENSG00000129351.11	protein_coding
XLOC_043169	-1.2222	1.11975	0.385317	TCONS_00198421	UBE2H	ENST00000355621.3	ENSG00000186591.7	protein_coding
XLOC_021787	-1.2221	5.28183	2.0292	TCONS_00101303	NACC1	ENST00000292431.3	ENSG00000160877.4	protein_coding
XLOC_035019	-1.22193	0.753411	0.252016	TCONS_00162877	SH3D19	ENST00000409598.4	ENSG00000109686.11	protein_coding
XLOC_047949	-1.22115	1.42731	0.508296	TCONS_00218149	BRD3	ENST00000303407.5	ENSG00000169925.9	protein_coding
XLOC_036367	-1.22044	1.14309	0.399183	TCONS_00168602	SLC36A1	ENST00000520111.1	ENSG00000123643.6	protein_coding
XLOC_037909	-1.22018	0.950965	0.308923	TCONS_00175706	ZFP62	ENST00000506377.1	ENSG00000196670.8	protein_coding
XLOC_020738	-1.21957	4.29387	1.63769	TCONS_00098126	UBE2O	ENST00000319380.6	ENSG00000175931.7	protein_coding
XLOC_016523	-1.21936	0.765167	0.196966	TCONS_00080769	TM6SF1	ENST00000322019.9	ENSG00000136404.10	protein_coding
XLOC_030367	-1.21928	1.04348	0.391841	TCONS_00140264	NKTR	ENST00000232978.8	ENSG00000114857.13	protein_coding
XLOC_047786	-1.21907	1.11155	0.40231	TCONS_00217163	CDK5RAP2	ENST00000360822.3	ENSG00000136861.11	protein_coding
XLOC_005866	-1.21893	3.53536	1.37157	TCONS_00026505	HIF1AN	ENST00000533589.1	ENSG00000166135.6	protein_coding
XLOC_042511	-1.21893	5.13466	2.02899	TCONS_00195417	H2AFV	ENST00000222690.6	ENSG00000105968.14	protein_coding
XLOC_022011	-1.21863	0.577072	0.181533	TCONS_00102078	C19orf55	ENST00000444637.2	ENSG00000167595.8	protein_coding
XLOC_039190	-1.21837	0.207369	0.0493343	TCONS_00180643	SAMD5	ENST00000367474.1	ENSG00000203727.2	protein_coding
XLOC_015445	-1.21825	2.94561	1.02602	TCONS_00075930	PNMA1	ENST00000316836.3	ENSG00000176903.3	protein_coding
XLOC_009462	-1.21822	6.11285	2.39326	TCONS_00044637	SF1	ENST00000377387.1	ENSG00000168066.16	protein_coding
XLOC_044840	-1.21789	0.904677	0.299249	TCONS_00205332	LZTS1	ENST00000265801.6	ENSG00000061337.10	protein_coding
XLOC_022603	-1.21702	5.41799	2.04933	TCONS_00104511	SAFB2	ENST00000252542.3	ENSG00000130254.5	protein_coding
XLOC_026253	-1.21689	1.21428	0.4342	TCONS_00121285	CCDC93	ENST00000376300.2	ENSG00000125633.6	protein_coding
XLOC_040953	-1.21644	2.84758	1.12177	TCONS_00187463	FOXK1	ENST00000446823.1	ENSG00000164916.7	protein_coding
XLOC_020766	-1.21641	1.31013	0.448697	TCONS_00098195	CYTH1	ENST00000446868.1	ENSG00000108669.9	protein_coding
XLOC_010970	-1.21612	2.02491	0.766991	TCONS_00053144	DYRK2	ENST00000543747.1	ENSG00000127334.10	protein_coding
XLOC_028417	-1.21575	1.2062	0.39244	TCONS_00130574	CABLES2	ENST00000370560.2	ENSG00000149679.6	protein_coding
XLOC_029288	-1.21539	1.41415	0.471703	TCONS_00133877	NEFH	ENST00000328842.5	ENSG00000100285.8	protein_coding
XLOC_018007	-1.21535	0.398	0.11096	TCONS_00087411	CCDC113	ENST00000443128.1	ENSG00000103021.4	protein_coding
XLOC_022008	-1.21502	1.12008	0.400698	TCONS_00102068	MLL4	ENST00000341701.1	ENSG00000105663.8	protein_coding
XLOC_043044	-1.21471	1.05991	0.386966	TCONS_00197967	DOCK4	ENST00000352877.2	ENSG00000128512.13	protein_coding
XLOC_035438	-1.21469	2.80178	1.11429	TCONS_00164277	TRIO	ENST00000505971.1	ENSG00000038382.12	protein_coding
XLOC_011800	-1.21455	0.780514	0.278733	TCONS_00058055	ITPR2	ENST00000381340.3	ENSG00000123104.7	protein_coding
XLOC_008428	-1.21448	3.1465	1.20058	TCONS_00038840	YAP1	ENST00000526343.1	ENSG00000137693.8	protein_coding
XLOC_030882	-1.21404	0.119928	0.0343099	TCONS_00142968	KALRN	ENST00000448253.1	ENSG00000160145.10	protein_coding
XLOC_001298	-1.2138	15.8829	6.57589	TCONS_00006378	RP3-377D14.1	ENST00000369190.5	ENSG00000162825.11	protein_coding
XLOC_032943	-1.21348	2.17594	0.857979	TCONS_00154321	HTT	ENST00000355072.5	ENSG00000197386.6	protein_coding
XLOC_005650	-1.2134	0.822848	0.297881	TCONS_00025612	KAT6B	ENST00000372725.1	ENSG00000156650.7	protein_coding
XLOC_039785	-1.21325	7.71659	3.07843	TCONS_00183372	SRPK1	ENST00000373825.2	ENSG00000096063.10	protein_coding
XLOC_041903	-1.21256	2.09755	0.775673	TCONS_00192319	KLHDC10	ENST00000335420.4	ENSG00000128607.8	protein_coding
XLOC_016367	-1.2125	1.45485	0.53609	TCONS_00079899	SMAD3	ENST00000559460.1	ENSG00000166949.10	protein_coding
XLOC_004722	-1.21227	4.68145	1.86079	TCONS_00022837	HEATR1	ENST00000366582.3	ENSG00000119285.6	protein_coding
XLOC_025824	-1.21143	0.571957	0.175544	TCONS_00119369	SERTAD2	ENST00000313349.3	ENSG00000179833.3	protein_coding
XLOC_040546	-1.21113	0.199309	0.0709977	TCONS_00186447	SYNE1	ENST00000367255.5	ENSG00000131018.16	protein_coding
XLOC_021056	-1.21066	1.03284	0.369181	TCONS_00098920	GREB1L	ENST00000431264.1	ENSG00000141449.8	protein_coding
XLOC_001321	-1.21038	0.300643	0.0404184	TCONS_00006516	PDZK1	ENST00000443667.1	ENSG00000174827.9	protein_coding
XLOC_021581	-1.21013	1.58399	0.565142	TCONS_00100498	MIDN	ENST00000300952.2	ENSG00000167470.6	protein_coding
XLOC_030360	-1.20956	1.08788	0.398794	TCONS_00140213	TRAK1	ENST00000487159.1	ENSG00000182606.9	protein_coding
XLOC_004190	-1.20892	1.38367	0.519084	TCONS_00020710	RC3H1	ENST00000258349.4	ENSG00000135870.7	protein_coding
XLOC_029591	-1.20882	1.35897	0.525725	TCONS_00135706	XXbac-B461K10.4	ENST00000476405.1	ENSG00000093100.12	protein_coding
XLOC_033902	-1.20835	0.984994	0.357797	TCONS_00158209	FNIP2	ENST00000264433.6	ENSG00000052795.8	protein_coding
XLOC_032245	-1.2082	1.42588	0.539725	TCONS_00150914	ZXDC	ENST00000514463.1	ENSG00000070476.10	protein_coding
XLOC_016921	-1.20811	2.04242	0.777638	TCONS_00082530	TP53BP1	ENST00000263801.3	ENSG00000067369.7	protein_coding
XLOC_031443	-1.2078	2.13395	0.799374	TCONS_00146039	SENP5	ENST00000445299.2	ENSG00000119231.6	protein_coding
XLOC_044890	-1.20754	1.24381	0.443115	TCONS_00205574	EBF2	ENST00000520164.1	ENSG00000221818.4	protein_coding
XLOC_000473	-1.2073	6.28537	2.51131	TCONS_00002386	KPNA6	ENST00000373625.3	ENSG00000025800.8	protein_coding
XLOC_043409	-1.20707	3.48812	1.37236	TCONS_00199520	NCAPG2	ENST00000541468.1	ENSG00000146918.13	protein_coding
XLOC_038170	-1.20685	3.05613	1.14854	TCONS_00176394	E2F3	ENST00000378646.3	ENSG00000112242.9	protein_coding
XLOC_029851	-1.20646	12.242	5.03663	TCONS_00137222	MYH9	ENST00000397231.2	ENSG00000100345.14	protein_coding
XLOC_004760	-1.20624	1.41757	0.530548	TCONS_00022898	OPN3	ENST00000462265.1	ENSG00000054277.8	protein_coding
XLOC_048612	-1.206	1.814	0.675483	TCONS_00220451	DLG3	ENST00000194900.4	ENSG00000082458.7	protein_coding
XLOC_041119	-1.20538	0.144487	0.0351497	TCONS_00188304	CHN2	ENST00000439384.1	ENSG00000106069.12	protein_coding
XLOC_023641	-1.20521	0.317465	0.0959153	TCONS_00108246	FAM84A	ENST00000295092.2	ENSG00000162981.11	protein_coding
XLOC_032639	-1.20471	1.34913	0.499513	TCONS_00152735	ZMAT3	ENST00000311417.2	ENSG00000172667.6	protein_coding
XLOC_003198	-1.20463	1.95443	0.7545	TCONS_00016010	USP24	ENST00000294383.5	ENSG00000162402.7	protein_coding
XLOC_007017	-1.20442	1.16738	0.42146	TCONS_00031667	HSPA12A	ENST00000369209.3	ENSG00000165868.7	protein_coding
XLOC_006934	-1.2043	2.98292	1.16055	TCONS_00031219	MGEA5	ENST00000439817.1	ENSG00000198408.7	protein_coding
XLOC_002561	-1.2036	2.76506	1.05792	TCONS_00012522	NOL9	ENST00000377705.5	ENSG00000162408.10	protein_coding
XLOC_032569	-1.20286	1.57066	0.551446	TCONS_00152463	GOLIM4	ENST00000470487.1	ENSG00000173905.4	protein_coding
XLOC_044727	-1.20274	0.343998	0.0924941	TCONS_00204789	PRAGMIN	ENST00000330777.4	ENSG00000182319.5	protein_coding
XLOC_036318	-1.20271	2.04476	0.7764	TCONS_00168313	TCERG1	ENST00000507175.1	ENSG00000113649.7	protein_coding
XLOC_030387	-1.20205	1.40606	0.456825	TCONS_00140414	ZNF35	ENST00000396056.2	ENSG00000169981.6	protein_coding
XLOC_031901	-1.20202	0.290862	0.087505	TCONS_00149105	IL17RD	ENST00000296318.7	ENSG00000144730.12	protein_coding
XLOC_040612	-1.20177	0.780676	0.273605	TCONS_00186706	AGPAT4	ENST00000366911.5	ENSG00000026652.9	protein_coding
XLOC_019275	-1.20163	1.86734	0.693514	TCONS_00091966	GOSR1	ENST00000451249.1	ENSG00000108587.9	protein_coding
XLOC_022550	-1.20153	9.32465	3.74432	TCONS_00104344	AP3D1	ENST00000356926.4	ENSG00000065000.9	protein_coding
XLOC_034949	-1.20143	2.9996	1.16617	TCONS_00162566	SETD7	ENST00000515101.1	ENSG00000145391.7	protein_coding
XLOC_003278	-1.20114	17.2164	7.13624	TCONS_00016295	SERBP1	ENST00000370994.4	ENSG00000142864.10	protein_coding
XLOC_007723	-1.20055	0.173953	0.0377013	TCONS_00034778	TSPAN18	ENST00000533786.1	ENSG00000157570.7	protein_coding
XLOC_038701	-1.19923	1.7409	0.672305	TCONS_00178987	PHF3	ENST00000506783.1	ENSG00000118482.7	protein_coding
XLOC_016840	-1.19701	0.990556	0.368387	TCONS_00082139	AQR	ENST00000156471.5	ENSG00000021776.6	protein_coding
XLOC_047626	-1.1965	1.97157	0.750479	TCONS_00216675	ANKS6	ENST00000444472.1	ENSG00000165138.11	protein_coding
XLOC_008587	-1.19621	3.63111	1.32178	TCONS_00039866	RNF26	ENST00000311413.4	ENSG00000173456.4	protein_coding
XLOC_020491	-1.19542	3.75953	1.4286	TCONS_00097097	HOXB9	ENST00000311177.5	ENSG00000170689.7	protein_coding
XLOC_010395	-1.19541	1.418	0.5251	TCONS_00049620	RIMKLB	ENST00000538758.1	ENSG00000166532.10	protein_coding
XLOC_011145	-1.19445	0.41312	0.0925663	TCONS_00054056	AMDHD1	ENST00000266736.2	ENSG00000139344.3	protein_coding
XLOC_015390	-1.19439	1.7795	0.682492	TCONS_00075687	ACTN1	ENST00000193403.6	ENSG00000072110.9	protein_coding
XLOC_029294	-1.19393	1.5875	0.617516	TCONS_00133908	MTMR3	ENST00000401950.2	ENSG00000100330.10	protein_coding
XLOC_044197	-1.19384	1.18538	0.454285	TCONS_00202629	ZFHX4	ENST00000521891.2	ENSG00000091656.10	protein_coding
XLOC_024008	-1.19324	10.1979	3.89831	TCONS_00110092	PCBP1	ENST00000303577.5	ENSG00000169564.5	protein_coding
XLOC_040299	-1.19318	19.4203	7.935	TCONS_00185473	TSPYL1	ENST00000368608.3	ENSG00000189241.5	protein_coding
XLOC_016906	-1.19291	1.91288	0.738317	TCONS_00082479	ZFP106	ENST00000263805.3	ENSG00000103994.9	protein_coding
XLOC_009514	-1.19254	1.98657	0.674264	TCONS_00045135	SLC29A2	ENST00000311161.7	ENSG00000174669.7	protein_coding
XLOC_018106	-1.1924	1.50656	0.559502	TCONS_00087874	ATXN1L	ENST00000427980.1	ENSG00000224470.1	protein_coding
XLOC_018657	-1.19225	0.581766	0.190848	TCONS_00090095	ESRP2	ENST00000473183.1	ENSG00000103067.5	protein_coding
XLOC_012255	-1.19205	0.541616	0.17657	TCONS_00061056	MDM1	ENST00000357874.3	ENSG00000111554.10	protein_coding
XLOC_016987	-1.19187	0.578469	0.194471	TCONS_00082926	SECISBP2L	ENST00000561428.1	ENSG00000138593.4	protein_coding
XLOC_039623	-1.19154	0.638921	0.21832	TCONS_00182175	UBD	ENST00000377050.4	ENSG00000213886.3	protein_coding
XLOC_002727	-1.19148	3.05742	1.12217	TCONS_00013186	CAPZB	ENST00000401084.2	ENSG00000077549.11	protein_coding
XLOC_034243	-1.19128	0.369096	0.117014	TCONS_00159649	FAM184B	ENST00000265018.3	ENSG00000047662.4	protein_coding
XLOC_036889	-1.19112	0.204245	0.0584679	TCONS_00170949	C9	ENST00000263408.4	ENSG00000113600.6	protein_coding
XLOC_036453	-1.19035	0.676329	0.236935	TCONS_00169092	WWC1	ENST00000265293.4	ENSG00000113645.8	protein_coding
XLOC_030401	-1.18981	0.2217	0.0335587	TCONS_00140519	CXCR6	ENST00000438735.1	ENSG00000172215.5	protein_coding
XLOC_039104	-1.18967	0.764031	0.267972	TCONS_00180277	EYA4	ENST00000452339.2	ENSG00000112319.13	protein_coding
XLOC_021509	-1.18955	1.01802	0.369254	TCONS_00100292	ZNF516	ENST00000443185.2	ENSG00000101493.6	protein_coding
XLOC_019167	-1.18927	1.30441	0.465163	TCONS_00091628	EPN2	ENST00000347697.2	ENSG00000072134.9	protein_coding
XLOC_041059	-1.18917	0.409498	0.142499	TCONS_00187966	DNAH11	ENST00000409508.2	ENSG00000105877.12	protein_coding
XLOC_011715	-1.18914	0.123503	0.0105157	TCONS_00057566	GSG1	ENST00000337630.6	ENSG00000111305.13	protein_coding
XLOC_035722	-1.189	0.59403	0.208587	TCONS_00165398	PIK3R1	ENST00000521381.1	ENSG00000145675.10	protein_coding
XLOC_017568	-1.18862	2.90227	1.13414	TCONS_00085682	SOLH	ENST00000219611.2	ENSG00000103326.4	protein_coding
XLOC_037781	-1.18854	5.27674	2.15106	TCONS_00174844	PANK3	ENST00000239231.6	ENSG00000120137.6	protein_coding
XLOC_027291	-1.18848	2.45301	0.938983	TCONS_00125693	STK35	ENST00000381482.3	ENSG00000125834.8	protein_coding
XLOC_042365	-1.18848	17.0715	7.13467	TCONS_00194620	HNRNPA2B1	ENST00000476233.1	ENSG00000122566.15	protein_coding
XLOC_019111	-1.18841	4.87877	1.96649	TCONS_00091405	MPRIP	ENST00000395806.1	ENSG00000133030.12	protein_coding
XLOC_015530	-1.18768	0.802931	0.280124	TCONS_00076409	STON2	ENST00000555447.1	ENSG00000140022.4	protein_coding
XLOC_013932	-1.18767	2.99835	1.13169	TCONS_00067815	EFNB2	ENST00000245323.3	ENSG00000125266.5	protein_coding
XLOC_013574	-1.18764	1.62855	0.592717	TCONS_00066631	SMAD9	ENST00000399275.2	ENSG00000120693.9	protein_coding
XLOC_046362	-1.18715	0.710713	0.268516	TCONS_00211470	VPS13A	ENST00000376634.4	ENSG00000197969.6	protein_coding
XLOC_002015	-1.18681	0.105316	0.0210992	TCONS_00009801	PPFIA4	ENST00000367240.2	ENSG00000143847.10	protein_coding
XLOC_005902	-1.18661	0.80606	0.276341	TCONS_00026707	SUFU	ENST00000369902.3	ENSG00000107882.7	protein_coding
XLOC_010876	-1.18644	0.706225	0.267833	TCONS_00052546	LRP1	ENST00000553277.1	ENSG00000123384.9	protein_coding
XLOC_050031	-1.18592	3.89077	1.53809	TCONS_00225432	CUL4B	ENST00000371322.5	ENSG00000158290.12	protein_coding
XLOC_020175	-1.18554	0.518621	0.158738	TCONS_00095660	C17orf63	ENST00000341217.5	ENSG00000173065.8	protein_coding
XLOC_037000	-1.18444	0.343971	0.117744	TCONS_00171413	PDE4D	ENST00000340635.6	ENSG00000113448.11	protein_coding
XLOC_021019	-1.18434	0.628587	0.221566	TCONS_00098756	CCDC165	ENST00000306329.10	ENSG00000168502.12	protein_coding
XLOC_029904	-1.18409	3.45319	1.38461	TCONS_00137661	CBX6	ENST00000407418.3	ENSG00000183741.7	protein_coding
XLOC_039047	-1.18388	0.894591	0.331992	TCONS_00180047	RNF217	ENST00000521654.2	ENSG00000146373.11	protein_coding
XLOC_024803	-1.18371	2.07912	0.751601	TCONS_00113613	SCRN3	ENST00000437944.1	ENSG00000144306.9	protein_coding
XLOC_026087	-1.1836	1.18577	0.442875	TCONS_00120467	AC073995.2	ENST00000420871.2	ENSG00000174501.10	protein_coding
XLOC_010015	-1.18333	4.76211	1.94116	TCONS_00047772	DDX6	ENST00000264018.4	ENSG00000110367.5	protein_coding
XLOC_030428	-1.18323	2.35429	0.884874	TCONS_00140653	ZNF589	ENST00000354698.3	ENSG00000164048.8	protein_coding
XLOC_015446	-1.18322	0.609781	0.221439	TCONS_00075934	C14orf43	ENST00000394071.2	ENSG00000156030.8	protein_coding
XLOC_027012	-1.18317	0.205689	0.0507636	TCONS_00124735	IRS1	ENST00000305123.4	ENSG00000169047.4	protein_coding
XLOC_022621	-1.18232	0.601085	0.152155	TCONS_00104589	TUBB4A	ENST00000264071.1	ENSG00000104833.4	protein_coding
XLOC_008148	-1.18158	1.50614	0.575498	TCONS_00037502	PPFIA1	ENST00000253925.7	ENSG00000131626.10	protein_coding
XLOC_006521	-1.18011	0.671479	0.239529	TCONS_00029354	ERCC6	ENST00000355832.5	ENSG00000225830.5	protein_coding
XLOC_041980	-1.18001	0.403691	0.142098	TCONS_00192676	UBN2	ENST00000486663.1	ENSG00000157741.9	protein_coding
XLOC_035946	-1.17959	1.27947	0.488447	TCONS_00166441	CAST	ENST00000505143.1	ENSG00000153113.17	protein_coding
XLOC_019861	-1.1792	2.75131	1.08247	TCONS_00094425	ABR	ENST00000302538.4	ENSG00000159842.7	protein_coding
XLOC_003149	-1.17916	3.08127	1.20118	TCONS_00015695	NRD1	ENST00000440943.1	ENSG00000078618.13	protein_coding
XLOC_007653	-1.17904	0.560119	0.199326	TCONS_00034391	C11orf41	ENST00000526400.1	ENSG00000110427.9	protein_coding
XLOC_037488	-1.17903	1.31098	0.478061	TCONS_00173236	KIF3A	ENST00000378746.3	ENSG00000131437.9	protein_coding
XLOC_005896	-1.17874	4.00908	1.59035	TCONS_00026677	GBF1	ENST00000369983.3	ENSG00000107862.4	protein_coding
XLOC_024718	-1.1784	1.23399	0.478438	TCONS_00113042	TANC1	ENST00000454300.1	ENSG00000115183.9	protein_coding
XLOC_003744	-1.17829	4.07274	1.62169	TCONS_00018337	NBPF24	ENST00000480568.1	ENSG00000203836.5	protein_coding
XLOC_038841	-1.17826	0.945264	0.339783	TCONS_00179438	ANKRD6	ENST00000369408.5	ENSG00000135299.11	protein_coding
XLOC_036188	-1.17744	2.75566	1.11648	TCONS_00167525	DDX46	ENST00000507392.1	ENSG00000145833.10	protein_coding
XLOC_039660	-1.17712	3.81337	1.54247	TCONS_00182348	MDC1	ENST00000376406.3	ENSG00000137337.9	protein_coding
XLOC_048348	-1.17709	5.20144	2.13533	TCONS_00219482	USP9X	ENST00000378308.2	ENSG00000124486.6	protein_coding
XLOC_032627	-1.17683	1.97606	0.773009	TCONS_00152688	TBL1XR1	ENST00000430069.1	ENSG00000177565.10	protein_coding
XLOC_001377	-1.17626	6.93831	2.8004	TCONS_00006644	NBPF15	ENST00000464336.1	ENSG00000243452.2	protein_coding
XLOC_050130	-1.17626	3.93428	1.52138	TCONS_00225712	FAM122B	ENST00000370790.1	ENSG00000156504.11	protein_coding
XLOC_041581	-1.17611	0.358957	0.12025	TCONS_00190310	ADAM22	ENST00000398204.4	ENSG00000008277.10	protein_coding
XLOC_006130	-1.1761	2.255	0.8676	TCONS_00027791	LARP4B	ENST00000316157.3	ENSG00000107929.9	protein_coding
XLOC_021156	-1.17587	0.545182	0.171311	TCONS_00099251	C18orf54	ENST00000300091.5	ENSG00000166845.8	protein_coding
XLOC_041680	-1.17587	0.334319	0.105052	TCONS_00190970	STAG3	ENST00000426455.1	ENSG00000066923.11	protein_coding
XLOC_036464	-1.1758	1.22832	0.426948	TCONS_00169154	CCDC99	ENST00000274631.6	ENSG00000040275.11	protein_coding
XLOC_037136	-1.17561	0.433287	0.133492	TCONS_00171880	ZBED3	ENST00000255198.2	ENSG00000132846.5	protein_coding
XLOC_024354	-1.17538	1.01744	0.385293	TCONS_00111574	GCC2	ENST00000435553.1	ENSG00000135968.13	protein_coding
XLOC_000499	-1.17483	0.799197	0.290357	TCONS_00002573	ZSCAN20	ENST00000373411.2	ENSG00000121903.8	protein_coding
XLOC_000141	-1.17447	1.07473	0.4186	TCONS_00000751	KIF1B	ENST00000355249.4	ENSG00000054523.11	protein_coding
XLOC_004065	-1.174	1.28021	0.424438	TCONS_00020253	C1orf192	ENST00000367974.1	ENSG00000188931.3	protein_coding
XLOC_028012	-1.17366	1.1927	0.401298	TCONS_00128917	RBBP9	ENST00000337227.4	ENSG00000089050.9	protein_coding
XLOC_019421	-1.17328	0.253209	0.0665418	TCONS_00092571	CNTNAP1	ENST00000264638.3	ENSG00000108797.6	protein_coding
XLOC_041704	-1.17275	0.726517	0.224944	TCONS_00191247	TRIM56	ENST00000306085.6	ENSG00000169871.8	protein_coding
XLOC_026860	-1.17237	0.122294	0.0290192	TCONS_00123919	KLF7	ENST00000309446.6	ENSG00000118263.10	protein_coding
XLOC_032074	-1.17215	0.239311	0.0616648	TCONS_00149864	FILIP1L	ENST00000476723.1	ENSG00000168386.13	protein_coding
XLOC_015335	-1.17206	0.642814	0.224974	TCONS_00075405	PPP2R5E	ENST00000337537.3	ENSG00000154001.8	protein_coding
XLOC_022789	-1.17173	1.63937	0.567646	TCONS_00105255	EPS15L1	ENST00000455140.1	ENSG00000127527.7	protein_coding
XLOC_015240	-1.17106	0.651423	0.227145	TCONS_00074995	TRIM9	ENST00000298355.3	ENSG00000100505.9	protein_coding
XLOC_031541	-1.17064	1.2965	0.482594	TCONS_00146563	IQSEC1	ENST00000273221.4	ENSG00000144711.8	protein_coding
XLOC_049454	-1.1702	1.72358	0.666917	TCONS_00223508	MED14	ENST00000324817.1	ENSG00000180182.5	protein_coding
XLOC_013312	-1.1699	1.94265	0.737501	TCONS_00065602	FARP1	ENST00000376581.4	ENSG00000152767.8	protein_coding
XLOC_022560	-1.16955	2.66203	0.977383	TCONS_00104374	DIRAS1	ENST00000323469.3	ENSG00000176490.3	protein_coding
XLOC_034651	-1.16932	0.394628	0.114002	TCONS_00161313	C4orf36	ENST00000295898.3	ENSG00000163633.6	protein_coding
XLOC_015711	-1.16924	0.342954	0.121322	TCONS_00077585	AHNAK2	ENST00000555122.1	ENSG00000185567.6	protein_coding
XLOC_004371	-1.16877	0.0692682	0.00813498	TCONS_00021424	SYT2	ENST00000367267.1	ENSG00000143858.7	protein_coding
XLOC_033011	-1.16877	0.977297	0.114776	TCONS_00154632	RP11-1286E23.18	ENST00000506619.2	ENSG00000250913.2	protein_coding
XLOC_029759	-1.16876	1.87164	0.744472	TCONS_00136563	TTC28	ENST00000397906.2	ENSG00000100154.10	protein_coding
XLOC_032697	-1.16874	2.09804	0.777995	TCONS_00153018	IGF2BP2	ENST00000382199.2	ENSG00000073792.11	protein_coding
XLOC_015377	-1.168	0.72591	0.2728	TCONS_00075631	ZFYVE26	ENST00000394455.2	ENSG00000072121.10	protein_coding
XLOC_012574	-1.16786	2.06894	0.829921	TCONS_00063024	MED13L	ENST00000552023.1	ENSG00000123066.3	protein_coding
XLOC_029414	-1.16759	0.818864	0.276631	TCONS_00134675	APOBEC3C	ENST00000361441.3	ENSG00000244509.2	protein_coding
XLOC_016031	-1.16736	1.43114	0.447317	TCONS_00078167	ARHGAP11B	ENST00000428041.1	ENSG00000187951.4	protein_coding
XLOC_032032	-1.16734	0.141182	0.0382486	TCONS_00149701	VGLL3	ENST00000398399.2	ENSG00000206538.3	protein_coding
XLOC_007662	-1.16694	12.0621	5.07353	TCONS_00034406	CAPRIN1	ENST00000341394.4	ENSG00000135387.14	protein_coding
XLOC_022828	-1.16685	7.26069	2.96819	TCONS_00105420	SUGP2	ENST00000337018.5	ENSG00000064607.11	protein_coding
XLOC_005412	-1.16679	0.282183	0.0643568	TCONS_00024740	ALOX5	ENST00000542434.1	ENSG00000012779.5	protein_coding
XLOC_033001	-1.16679	0.652758	0.148873	TCONS_00154621	RP11-1286E23.7	ENST00000415041.1	ENSG00000227551.1	protein_coding
XLOC_014367	-1.16668	2.21795	0.851622	TCONS_00069805	MAPK1IP1L	ENST00000395468.3	ENSG00000168175.9	protein_coding
XLOC_003336	-1.16663	5.72872	2.32688	TCONS_00016537	FUBP1	ENST00000483894.1	ENSG00000162613.11	protein_coding
XLOC_021640	-1.16639	12.5884	5.20672	TCONS_00100755	UHRF1	ENST00000396708.3	ENSG00000034063.7	protein_coding
XLOC_017859	-1.16595	4.21886	1.75682	TCONS_00086937	SRCAP	ENST00000411466.1	ENSG00000080603.10	protein_coding
XLOC_016213	-1.16553	11.8862	4.76099	TCONS_00079120	EID1	ENST00000530028.2	ENSG00000255302.2	protein_coding
XLOC_006081	-1.16538	0.174239	0.0499142	TCONS_00027529	PTPRE	ENST00000254667.3	ENSG00000132334.11	protein_coding
XLOC_006270	-1.1651	1.05929	0.342445	TCONS_00028383	NSUN6	ENST00000377304.4	ENSG00000241058.1	protein_coding
XLOC_047748	-1.16482	0.564718	0.177306	TCONS_00217022	ALAD	ENST00000409155.3	ENSG00000148218.11	protein_coding
XLOC_031266	-1.16464	1.28551	0.482996	TCONS_00145012	USP13	ENST00000263966.3	ENSG00000058056.4	protein_coding
XLOC_017802	-1.16429	1.00108	0.361355	TCONS_00086726	KIAA0556	ENST00000261588.3	ENSG00000047578.5	protein_coding
XLOC_040965	-1.16426	5.96241	2.36913	TCONS_00187557	FSCN1	ENST00000340250.6	ENSG00000075618.11	protein_coding
XLOC_014721	-1.16373	3.05999	1.22566	TCONS_00072194	YY1	ENST00000554371.1	ENSG00000100811.5	protein_coding
XLOC_012660	-1.16355	1.55792	0.608036	TCONS_00063721	SBNO1	ENST00000420886.2	ENSG00000139697.5	protein_coding
XLOC_027690	-1.16339	1.88328	0.703707	TCONS_00127542	DDX27	ENST00000535160.1	ENSG00000124228.9	protein_coding
XLOC_042512	-1.16336	1.85174	0.720316	TCONS_00195427	PURB	ENST00000395699.2	ENSG00000146676.5	protein_coding
XLOC_005506	-1.16313	0.149711	0.0193139	TCONS_00025057	PHYHIPL	ENST00000373880.4	ENSG00000165443.7	protein_coding
XLOC_029281	-1.16258	1.14294	0.422164	TCONS_00133808	KREMEN1	ENST00000400338.2	ENSG00000183762.8	protein_coding
XLOC_013057	-1.16183	1.17788	0.449281	TCONS_00064842	AKAP11	ENST00000025301.2	ENSG00000023516.7	protein_coding
XLOC_044139	-1.16135	0.129109	0.0331296	TCONS_00202416	C8orf34	ENST00000539993.1	ENSG00000165084.11	protein_coding
XLOC_003460	-1.16056	0.254775	0.0845309	TCONS_00017035	ARHGAP29	ENST00000546444.1	ENSG00000137962.8	protein_coding
XLOC_004236	-1.16048	1.85755	0.756463	TCONS_00020851	TOR1AIP2	ENST00000367612.3	ENSG00000169905.7	protein_coding
XLOC_039589	-1.16026	0.785304	0.245891	TCONS_00182107	ZSCAN23	ENST00000481983.1	ENSG00000187987.5	protein_coding
XLOC_009919	-1.16025	4.42881	1.7881	TCONS_00047257	RDX	ENST00000530749.1	ENSG00000137710.9	protein_coding
XLOC_050161	-1.16018	0.846457	0.297836	TCONS_00225813	ARHGEF6	ENST00000370620.1	ENSG00000129675.10	protein_coding
XLOC_021786	-1.1598	0.751883	0.253916	TCONS_00101295	NFIX	ENST00000360105.3	ENSG00000008441.10	protein_coding
XLOC_019908	-1.15973	3.29866	1.35098	TCONS_00094617	ZZEF1	ENST00000381638.2	ENSG00000074755.8	protein_coding
XLOC_021120	-1.15973	0.712617	0.232644	TCONS_00099140	FHOD3	ENST00000445677.1	ENSG00000134775.9	protein_coding
XLOC_044495	-1.15913	2.05399	0.771833	TCONS_00203823	TRIB1	ENST00000311922.3	ENSG00000173334.3	protein_coding
XLOC_040495	-1.15846	0.820719	0.317399	TCONS_00186292	SHPRH	ENST00000417762.1	ENSG00000146414.10	protein_coding
XLOC_049132	-1.15828	7.53498	3.1185	TCONS_00222035	FMR1	ENST00000370471.3	ENSG00000102081.9	protein_coding
XLOC_012296	-1.15811	9.25385	3.90588	TCONS_00061282	NAP1L1	ENST00000261182.8	ENSG00000187109.8	protein_coding
XLOC_037919	-1.1579	0.709219	0.215013	TCONS_00175782	TRIM52	ENST00000513146.1	ENSG00000183718.3	protein_coding
XLOC_041941	-1.15775	1.46056	0.459418	TCONS_00192547	TMEM140	ENST00000275767.2	ENSG00000146859.4	protein_coding
XLOC_018309	-1.15773	2.35152	0.943835	TCONS_00088874	CREBBP	ENST00000543883.1	ENSG00000005339.6	protein_coding
XLOC_049159	-1.15766	2.73017	1.06867	TCONS_00222163	MTMR1	ENST00000541925.1	ENSG00000063601.12	protein_coding
XLOC_014256	-1.15763	0.124119	0.0291535	TCONS_00069352	TTC6	ENST00000556845.1	ENSG00000139865.12	protein_coding
XLOC_004773	-1.15724	2.27498	0.896638	TCONS_00022966	AKT3	ENST00000336199.5	ENSG00000117020.12	protein_coding
XLOC_002330	-1.15709	1.07855	0.405435	TCONS_00011303	LGALS8	ENST00000481485.1	ENSG00000116977.13	protein_coding
XLOC_014719	-1.15709	1.08463	0.411597	TCONS_00072160	EVL	ENST00000402714.2	ENSG00000196405.7	protein_coding
XLOC_046984	-1.15701	0.430537	0.139932	TCONS_00214444	KIAA2026	ENST00000436015.2	ENSG00000183354.7	protein_coding
XLOC_026845	-1.15669	0.53198	0.194124	TCONS_00123865	INO80D	ENST00000403263.1	ENSG00000114933.10	protein_coding
XLOC_000657	-1.15667	3.0944	1.24302	TCONS_00003632	NASP	ENST00000437901.2	ENSG00000132780.11	protein_coding
XLOC_022489	-1.15655	1.43851	0.565591	TCONS_00104090	ZNF587	ENST00000376209.4	ENSG00000198466.5	protein_coding
XLOC_029679	-1.15616	0.573286	0.184771	TCONS_00136195	ZNF280B	ENST00000406426.1	ENSG00000198477.3	protein_coding
XLOC_008007	-1.15595	1.64887	0.618554	TCONS_00036132	MARK2	ENST00000377809.4	ENSG00000072518.14	protein_coding
XLOC_024380	-1.15576	1.06506	0.395716	TCONS_00111707	BCL2L11	ENST00000432179.1	ENSG00000153094.15	protein_coding
XLOC_001380	-1.15554	6.9087	2.78229	TCONS_00006655	NBPF16	ENST00000417839.1	ENSG00000203827.6	protein_coding
XLOC_034878	-1.15554	0.919086	0.339882	TCONS_00162374	ANKRD50	ENST00000504087.1	ENSG00000151458.7	protein_coding
XLOC_019033	-1.15458	0.361394	0.110225	TCONS_00091125	KDM6B	ENST00000448097.1	ENSG00000132510.5	protein_coding
XLOC_006339	-1.15447	1.17733	0.450047	TCONS_00028638	SVIL	ENST00000375400.3	ENSG00000197321.8	protein_coding
XLOC_047566	-1.1542	2.72025	1.06843	TCONS_00216411	BICD2	ENST00000375512.3	ENSG00000185963.9	protein_coding
XLOC_050150	-1.15387	0.244763	0.0378917	TCONS_00225779	CT45A4	ENST00000487941.1	ENSG00000228836.3	protein_coding
XLOC_034010	-1.15367	0.955821	0.356946	TCONS_00158597	WWC2	ENST00000403733.3	ENSG00000151718.11	protein_coding
XLOC_004660	-1.15345	3.00423	1.17023	TCONS_00022575	C1orf198	ENST00000366663.5	ENSG00000119280.12	protein_coding
XLOC_044756	-1.15341	0.726092	0.224812	TCONS_00204861	AF131215.2	ENST00000530248.1	ENSG00000255310.1	protein_coding
XLOC_029857	-1.15326	7.46208	3.08401	TCONS_00137249	FOXRED2	ENST00000397224.4	ENSG00000100350.10	protein_coding
XLOC_033585	-1.15324	0.346035	0.121884	TCONS_00156962	TET2	ENST00000305737.2	ENSG00000168769.7	protein_coding
XLOC_036091	-1.15308	0.523816	0.158033	TCONS_00167115	PRDM6	ENST00000407847.3	ENSG00000061455.9	protein_coding
XLOC_042766	-1.153	1.01678	0.378322	TCONS_00196313	HIP1	ENST00000336926.6	ENSG00000127946.12	protein_coding
XLOC_042248	-1.15247	1.35306	0.49569	TCONS_00194083	CYTH3	ENST00000350796.3	ENSG00000008256.11	protein_coding
XLOC_047157	-1.15247	2.07682	0.760836	TCONS_00215093	C9orf25	ENST00000379084.1	ENSG00000164970.10	protein_coding
XLOC_015889	-1.15235	0.743121	0.252561	TCONS_00077908	GOLGA8IP	ENST00000339078.4	ENSG00000153666.5	protein_coding
XLOC_027032	-1.15215	3.03754	1.25077	TCONS_00124794	TRIP12	ENST00000283943.4	ENSG00000153827.8	protein_coding
XLOC_047730	-1.15198	1.81186	0.701785	TCONS_00216947	ROD1	ENST00000458258.1	ENSG00000119314.11	protein_coding
XLOC_030325	-1.15192	1.11259	0.400789	TCONS_00139968	OXSR1	ENST00000492714.1	ENSG00000172939.4	protein_coding
XLOC_021050	-1.15189	1.33651	0.493125	TCONS_00098900	RNMT	ENST00000383314.2	ENSG00000101654.11	protein_coding
XLOC_038560	-1.15185	0.608857	0.201747	TCONS_00178289	FOXP4	ENST00000373060.1	ENSG00000137166.10	protein_coding
XLOC_029894	-1.15177	21.4329	9.29369	TCONS_00137559	DDX17	ENST00000396821.3	ENSG00000100201.13	protein_coding
XLOC_027777	-1.15142	2.83854	1.10168	TCONS_00127803	STX16	ENST00000458280.1	ENSG00000124222.15	protein_coding
XLOC_002901	-1.15141	0.550876	0.189101	TCONS_00014174	BAI2	ENST00000465239.1	ENSG00000121753.8	protein_coding
XLOC_013157	-1.15132	0.616899	0.219654	TCONS_00065218	PCDH17	ENST00000484979.1	ENSG00000118946.7	protein_coding
XLOC_013860	-1.15082	2.38987	0.950225	TCONS_00067591	DZIP1	ENST00000361156.3	ENSG00000134874.13	protein_coding
XLOC_034438	-1.15077	0.74517	0.26564	TCONS_00160369	CLOCK	ENST00000511124.1	ENSG00000134852.9	protein_coding
XLOC_003281	-1.15071	4.28567	1.70575	TCONS_00016308	GNG12	ENST00000370982.3	ENSG00000172380.5	protein_coding
XLOC_034729	-1.15025	1.64564	0.609606	TCONS_00161685	PPP3CA	ENST00000512215.1	ENSG00000138814.12	protein_coding
XLOC_012644	-1.14998	0.710015	0.270735	TCONS_00063542	CLIP1	ENST00000361654.3	ENSG00000130779.13	protein_coding
XLOC_002692	-1.14997	1.07155	0.401794	TCONS_00012995	FBXO42	ENST00000375592.3	ENSG00000037637.6	protein_coding
XLOC_002059	-1.14992	2.05345	0.814004	TCONS_00010051	SRGAP2	ENST00000414359.2	ENSG00000163486.7	protein_coding
XLOC_014852	-1.14971	9.9707	4.30274	TCONS_00072470	DYNC1H1	ENST00000360184.4	ENSG00000197102.6	protein_coding
XLOC_011001	-1.14899	1.07501	0.379376	TCONS_00053471	LGR5	ENST00000451585.2	ENSG00000139292.7	protein_coding
XLOC_017011	-1.14885	0.599681	0.221603	TCONS_00083102	DMXL2	ENST00000251076.5	ENSG00000104093.8	protein_coding
XLOC_046628	-1.14834	0.311388	0.104848	TCONS_00212442	KIAA1958	ENST00000337530.6	ENSG00000165185.10	protein_coding
XLOC_015691	-1.1483	1.41969	0.518912	TCONS_00077457	BAG5	ENST00000299204.4	ENSG00000166170.9	protein_coding
XLOC_018474	-1.14784	2.7001	1.03046	TCONS_00089485	RP11-231C14.4	ENST00000398875.2	ENSG00000169203.11	protein_coding
XLOC_041129	-1.14769	2.15212	0.837212	TCONS_00188377	C7orf41	ENST00000324453.8	ENSG00000180354.11	protein_coding
XLOC_005361	-1.14715	1.37953	0.521337	TCONS_00024607	ZNF37A	ENST00000498773.1	ENSG00000075407.11	protein_coding
XLOC_010668	-1.14679	1.1338	0.439754	TCONS_00050945	ARID2	ENST00000334344.6	ENSG00000189079.9	protein_coding
XLOC_039870	-1.14623	1.69638	0.659476	TCONS_00183784	ZNF318	ENST00000318149.3	ENSG00000171467.10	protein_coding
XLOC_016492	-1.14613	1.3537	0.469743	TCONS_00080631	FAM108C1	ENST00000560609.1	ENSG00000136379.7	protein_coding
XLOC_046951	-1.14599	1.53539	0.519424	TCONS_00214301	KIAA0020	ENST00000490444.1	ENSG00000080608.8	protein_coding
XLOC_006127	-1.14595	0.700167	0.255713	TCONS_00027773	DIP2C	ENST00000280886.6	ENSG00000151240.9	protein_coding
XLOC_034158	-1.14593	1.27925	0.491314	TCONS_00159287	PPP2R2C	ENST00000335585.5	ENSG00000074211.9	protein_coding
XLOC_018441	-1.14576	0.909893	0.330247	TCONS_00089397	ZKSCAN2	ENST00000328086.6	ENSG00000155592.9	protein_coding
XLOC_025297	-1.1456	0.382839	0.139936	TCONS_00116503	LRRFIP1	ENST00000308482.9	ENSG00000124831.13	protein_coding
XLOC_013449	-1.14529	1.3658	0.533244	TCONS_00066181	XPO4	ENST00000456108.3	ENSG00000132953.11	protein_coding
XLOC_032225	-1.14526	0.738663	0.270222	TCONS_00150763	HEG1	ENST00000311127.4	ENSG00000173706.8	protein_coding
XLOC_020660	-1.14517	6.50703	2.6518	TCONS_00097748	PSMD12	ENST00000356126.3	ENSG00000197170.4	protein_coding
XLOC_049450	-1.14509	4.39875	1.81715	TCONS_00223470	BCOR	ENST00000413905.1	ENSG00000183337.11	protein_coding
XLOC_017781	-1.14502	6.93789	2.86582	TCONS_00086635	UBFD1	ENST00000219638.4	ENSG00000103353.8	protein_coding
XLOC_023149	-1.14462	1.72786	0.658034	TCONS_00106598	ZC3H4	ENST00000253048.4	ENSG00000130749.4	protein_coding
XLOC_023849	-1.14455	0.480346	0.154885	TCONS_00109314	SLC3A1	ENST00000260649.6	ENSG00000138079.8	protein_coding
XLOC_043693	-1.14454	1.97977	0.689313	TCONS_00200148	AC130352.1	ENST00000357132.3	ENSG00000205873.2	protein_coding
XLOC_044648	-1.14451	0.785663	0.291747	TCONS_00204603	ERICH1	ENST00000543819.1	ENSG00000104714.8	protein_coding
XLOC_047993	-1.14417	2.68165	1.01617	TCONS_00218418	C9orf140	ENST00000409687.3	ENSG00000186193.7	protein_coding
XLOC_046171	-1.14403	0.833442	0.309885	TCONS_00211033	CBWD7	ENST00000467192.1	ENSG00000215126.5	protein_coding
XLOC_034598	-1.14402	1.24589	0.478603	TCONS_00160953	CNOT6L	ENST00000504123.1	ENSG00000138767.8	protein_coding
XLOC_022670	-1.14399	1.38967	0.513376	TCONS_00104771	ZNF562	ENST00000293648.3	ENSG00000171466.4	protein_coding
XLOC_037489	-1.14347	3.76818	1.53857	TCONS_00173246	2016-09-08	ENST00000378719.2	ENSG00000164402.9	protein_coding
XLOC_027116	-1.14345	0.585486	0.216596	TCONS_00125137	HDAC4	ENST00000345617.3	ENSG00000068024.11	protein_coding
XLOC_031614	-1.14285	2.8576	1.1361	TCONS_00146936	TOP2B	ENST00000413971.1	ENSG00000077097.8	protein_coding
XLOC_022109	-1.14247	2.59686	0.9697	TCONS_00102478	CCDC97	ENST00000269967.2	ENSG00000142039.2	protein_coding
XLOC_039473	-1.14238	5.84292	2.41219	TCONS_00181785	NUP153	ENST00000262077.2	ENSG00000124789.6	protein_coding
XLOC_012398	-1.14233	0.760462	0.249038	TCONS_00061864	NTN4	ENST00000343702.4	ENSG00000074527.7	protein_coding
XLOC_022126	-1.14205	1.02537	0.383336	TCONS_00102558	CIC	ENST00000160740.1	ENSG00000079432.1	protein_coding
XLOC_003100	-1.14199	1.53218	0.5889	TCONS_00015404	PIK3R3	ENST00000262741.5	ENSG00000117461.10	protein_coding
XLOC_016776	-1.14148	3.31484	1.39127	TCONS_00081896	HERC2	ENST00000261609.7	ENSG00000128731.10	protein_coding
XLOC_032215	-1.14078	0.143403	0.0465819	TCONS_00150661	MYLK	ENST00000360772.3	ENSG00000065534.13	protein_coding
XLOC_036602	-1.14054	3.40585	1.37314	TCONS_00169954	CNOT6	ENST00000510148.1	ENSG00000113300.7	protein_coding
XLOC_023390	-1.14006	0.423485	0.110177	TCONS_00107650	ZNF132	ENST00000254166.2	ENSG00000131849.8	protein_coding
XLOC_012546	-1.14004	2.02547	0.812308	TCONS_00062844	NAA25	ENST00000261745.4	ENSG00000111300.5	protein_coding
XLOC_016418	-1.13952	0.789028	0.277749	TCONS_00080197	PML	ENST00000436891.2	ENSG00000140464.13	protein_coding
XLOC_002768	-1.13903	6.24091	2.62959	TCONS_00013457	HNRNPR	ENST00000464516.1	ENSG00000125944.12	protein_coding
XLOC_047788	-1.13902	1.68969	0.665841	TCONS_00217187	FBXW2	ENST00000493559.1	ENSG00000119402.10	protein_coding
XLOC_002249	-1.13892	0.295362	0.110654	TCONS_00011030	OBSCN	ENST00000284548.11	ENSG00000154358.13	protein_coding
XLOC_006298	-1.13757	2.20599	0.894286	TCONS_00028464	ARHGAP21	ENST00000396432.2	ENSG00000107863.10	protein_coding
XLOC_037263	-1.13726	2.48163	0.995957	TCONS_00172401	TTC37	ENST00000358746.2	ENSG00000198677.6	protein_coding
XLOC_038612	-1.13725	2.77412	1.11322	TCONS_00178696	CDC5L	ENST00000371477.3	ENSG00000096401.7	protein_coding
XLOC_004613	-1.137	0.245977	0.0401051	TCONS_00022459	TRIM17	ENST00000366697.2	ENSG00000162931.7	protein_coding
XLOC_003239	-1.13661	1.26813	0.495789	TCONS_00016167	DOCK7	ENST00000371140.4	ENSG00000116641.10	protein_coding
XLOC_011840	-1.13616	0.766087	0.287284	TCONS_00058290	DENND5B	ENST00000306833.6	ENSG00000170456.10	protein_coding
XLOC_011785	-1.13605	1.50825	0.579691	TCONS_00057987	KRAS	ENST00000311936.3	ENSG00000133703.7	protein_coding
XLOC_016423	-1.13597	1.98845	0.764523	TCONS_00080240	ARID3B	ENST00000382537.4	ENSG00000179361.11	protein_coding
XLOC_016531	-1.13597	1.44508	0.542217	TCONS_00080797	RP11-671M22.1	ENST00000510439.2	ENSG00000184206.7	protein_coding
XLOC_019881	-1.13561	1.9168	0.745482	TCONS_00094511	SMG6	ENST00000354901.3	ENSG00000070366.7	protein_coding
XLOC_002850	-1.13558	1.60968	0.614562	TCONS_00013906	EYA3	ENST00000373871.3	ENSG00000158161.11	protein_coding
XLOC_002391	-1.13556	0.268692	0.0813016	TCONS_00011584	KIF26B	ENST00000407071.2	ENSG00000162849.9	protein_coding
XLOC_049418	-1.13525	0.439433	0.156214	TCONS_00223361	TAB3	ENST00000378933.1	ENSG00000157625.11	protein_coding
XLOC_018213	-1.13515	1.20398	0.416719	TCONS_00088338	GAS8	ENST00000536122.1	ENSG00000141013.9	protein_coding
XLOC_003220	-1.13507	1.01377	0.387826	TCONS_00016100	MYSM1	ENST00000472487.1	ENSG00000162601.5	protein_coding
XLOC_025755	-1.13486	0.573524	0.214256	TCONS_00119059	CCDC88A	ENST00000336838.6	ENSG00000115355.11	protein_coding
XLOC_041938	-1.13473	0.680526	0.24833	TCONS_00192496	CALD1	ENST00000417172.1	ENSG00000122786.13	protein_coding
XLOC_002157	-1.13392	1.40861	0.541518	TCONS_00010589	RRP15	ENST00000366932.3	ENSG00000067533.5	protein_coding
XLOC_018623	-1.13388	3.15801	1.24655	TCONS_00089975	DYNC1LI2	ENST00000258198.2	ENSG00000135720.6	protein_coding
XLOC_029981	-1.13376	0.450374	0.146622	TCONS_00138100	KIAA1644	ENST00000381176.4	ENSG00000138944.7	protein_coding
XLOC_034154	-1.13376	0.542104	0.176485	TCONS_00159262	CRMP1	ENST00000506216.1	ENSG00000072832.9	protein_coding
XLOC_033156	-1.13362	0.433954	0.129646	TCONS_00155154	FAM114A1	ENST00000510213.1	ENSG00000197712.6	protein_coding
XLOC_008300	-1.1335	0.598294	0.207843	TCONS_00038361	ANKRD42	ENST00000545672.1	ENSG00000137494.8	protein_coding
XLOC_019086	-1.1334	1.26712	0.493783	TCONS_00091282	ZNF286A	ENST00000421016.1	ENSG00000187607.9	protein_coding
XLOC_025279	-1.13314	1.32317	0.501211	TCONS_00116408	SH3BP4	ENST00000392011.2	ENSG00000130147.10	protein_coding
XLOC_044320	-1.1327	2.83581	1.11115	TCONS_00203213	POP1	ENST00000522319.1	ENSG00000104356.6	protein_coding
XLOC_007663	-1.13245	3.49623	1.39946	TCONS_00034429	NAT10	ENST00000257829.3	ENSG00000135372.4	protein_coding
XLOC_008355	-1.13245	0.0936459	0	TCONS_00038543	TRIM49L2	ENST00000448984.1	ENSG00000204449.2	protein_coding
XLOC_020626	-1.13245	0.0642514	0.00390764	TCONS_00097603	2016-03-10	ENST00000456609.1	ENSG00000173838.6	protein_coding
XLOC_021474	-1.13245	0.135326	0	TCONS_00100208	CCBE1	ENST00000398179.2	ENSG00000183287.7	protein_coding
XLOC_028906	-1.13245	0.10529	0	TCONS_00132242	AP000322.53	ENST00000473249.1	ENSG00000243627.3	protein_coding
XLOC_045887	-1.13245	0.0843208	0	TCONS_00210194	MLANA	ENST00000381477.3	ENSG00000120215.5	protein_coding
XLOC_047169	-1.13245	0.0615292	0	TCONS_00215148	FAM205A	ENST00000378788.3	ENSG00000205108.5	protein_coding
XLOC_048998	-1.13245	0.0889668	0	TCONS_00221679	SASH3	ENST00000443760.2	ENSG00000122122.8	protein_coding
XLOC_006880	-1.13226	1.19486	0.477192	TCONS_00030827	SLIT1	ENST00000266058.4	ENSG00000187122.9	protein_coding
XLOC_000995	-1.13216	0.873927	0.321141	TCONS_00005065	LRRC8B	ENST00000449440.1	ENSG00000197147.6	protein_coding
XLOC_028319	-1.13174	5.19166	2.10355	TCONS_00130160	STAU1	ENST00000371828.3	ENSG00000124214.14	protein_coding
XLOC_009000	-1.13172	0.12485	0.0386561	TCONS_00042277	SOX6	ENST00000316399.6	ENSG00000110693.11	protein_coding
XLOC_002766	-1.1316	1.22933	0.478586	TCONS_00013445	LUZP1	ENST00000374623.3	ENSG00000169641.9	protein_coding
XLOC_001937	-1.1308	3.12225	1.28924	TCONS_00009437	TROVE2	ENST00000400968.2	ENSG00000116747.8	protein_coding
XLOC_015000	-1.13053	2.96825	1.22326	TCONS_00073446	CHD8	ENST00000430710.3	ENSG00000100888.7	protein_coding
XLOC_007965	-1.12985	0.179124	0.0539063	TCONS_00035886	C11orf9	ENST00000537766.1	ENSG00000124920.9	protein_coding
XLOC_005893	-1.12983	9.72643	4.06711	TCONS_00026666	NOLC1	ENST00000405356.1	ENSG00000166197.11	protein_coding
XLOC_019775	-1.12972	2.81411	1.13049	TCONS_00094063	2016-09-09	ENST00000397613.4	ENSG00000184640.10	protein_coding
XLOC_024835	-1.12959	13.811	5.82943	TCONS_00113711	HNRNPA3	ENST00000392524.2	ENSG00000170144.12	protein_coding
XLOC_044431	-1.12948	0.987543	0.349599	TCONS_00203580	UTP23	ENST00000309822.2	ENSG00000147679.7	protein_coding
XLOC_024517	-1.12947	0.144832	0.0154147	TCONS_00112344	RAB6C	ENST00000410061.2	ENSG00000222014.4	protein_coding
XLOC_012273	-1.12906	0.912305	0.344515	TCONS_00061189	ZFC3H1	ENST00000378743.3	ENSG00000133858.11	protein_coding
XLOC_049164	-1.12897	9.49687	3.96949	TCONS_00222194	HMGB3	ENST00000419110.1	ENSG00000029993.10	protein_coding
XLOC_036356	-1.12864	6.67365	2.86568	TCONS_00168529	TCOF1	ENST00000451292.1	ENSG00000070814.12	protein_coding
XLOC_022682	-1.12862	2.73096	1.08621	TCONS_00104821	RAVER1	ENST00000293677.5	ENSG00000161847.7	protein_coding
XLOC_021912	-1.12852	1.70062	0.674694	TCONS_00101760	ZNF714	ENST00000343332.5	ENSG00000160352.9	protein_coding
XLOC_003808	-1.12851	3.37461	1.25356	TCONS_00018483	SF3B4	ENST00000271628.8	ENSG00000143368.9	protein_coding
XLOC_018005	-1.12814	1.19167	0.397271	TCONS_00087406	C16orf57	ENST00000219281.2	ENSG00000103005.4	protein_coding
XLOC_033905	-1.12805	0.694488	0.260762	TCONS_00158219	RAPGEF2	ENST00000505478.1	ENSG00000109756.4	protein_coding
XLOC_000998	-1.12783	1.39893	0.543451	TCONS_00005090	ZNF326	ENST00000394590.2	ENSG00000162664.10	protein_coding
XLOC_026718	-1.12767	0.109377	0.0283436	TCONS_00123217	TFPI	ENST00000392365.1	ENSG00000003436.10	protein_coding
XLOC_017107	-1.12733	0.205669	0.0562107	TCONS_00083627	CA12	ENST00000178638.3	ENSG00000074410.9	protein_coding
XLOC_026537	-1.12715	0.161648	0.0533532	TCONS_00122259	BAZ2B	ENST00000355831.2	ENSG00000123636.12	protein_coding
XLOC_000403	-1.12684	2.17131	0.851883	TCONS_00002032	WDTC1	ENST00000319394.3	ENSG00000142784.10	protein_coding
XLOC_048617	-1.12664	1.87595	0.742457	TCONS_00220478	MED12	ENST00000536756.1	ENSG00000184634.9	protein_coding
XLOC_008503	-1.12651	0.522369	0.19167	TCONS_00039227	NCAM1	ENST00000531915.1	ENSG00000149294.11	protein_coding
XLOC_016396	-1.12622	0.265881	0.0832298	TCONS_00080116	THSD4	ENST00000355327.3	ENSG00000187720.8	protein_coding
XLOC_033289	-1.12619	9.3502	3.92997	TCONS_00155704	PAICS	ENST00000514888.1	ENSG00000128050.4	protein_coding
XLOC_019374	-1.12617	4.98256	2.04158	TCONS_00092380	CASC3	ENST00000264645.5	ENSG00000108349.8	protein_coding
XLOC_044588	-1.12615	0.530168	0.189252	TCONS_00204171	ZFP41	ENST00000520584.1	ENSG00000181638.12	protein_coding
XLOC_045231	-1.12585	0.433655	0.133739	TCONS_00207031	EYA1	ENST00000388744.2	ENSG00000104313.12	protein_coding
XLOC_014653	-1.12522	2.08782	0.81466	TCONS_00071732	CPSF2	ENST00000298875.4	ENSG00000165934.8	protein_coding
XLOC_005131	-1.125	3.29336	1.32513	TCONS_00023673	PFKFB3	ENST00000536985.1	ENSG00000170525.12	protein_coding
XLOC_041916	-1.12475	1.03672	0.407597	TCONS_00192404	MKLN1	ENST00000421797.2	ENSG00000128585.11	protein_coding
XLOC_003811	-1.12472	3.98966	1.57796	TCONS_00018513	ANP32E	ENST00000314136.8	ENSG00000143401.10	protein_coding
XLOC_043017	-1.12459	0.143266	0.0362141	TCONS_00197781	ATXN7L1	ENST00000419735.3	ENSG00000146776.10	protein_coding
XLOC_021385	-1.12456	2.80104	1.12484	TCONS_00099939	ZNF24	ENST00000261332.4	ENSG00000172466.9	protein_coding
XLOC_016978	-1.12404	0.759454	0.280778	TCONS_00082862	MYEF2	ENST00000324324.7	ENSG00000104177.12	protein_coding
XLOC_010997	-1.12391	0.422881	0.126509	TCONS_00053454	KCNMB4	ENST00000258111.4	ENSG00000135643.4	protein_coding
XLOC_003547	-1.12354	2.39331	0.973274	TCONS_00017353	SORT1	ENST00000256637.6	ENSG00000134243.7	protein_coding
XLOC_047421	-1.12343	1.2911	0.514982	TCONS_00215814	PTAR1	ENST00000377200.5	ENSG00000188647.8	protein_coding
XLOC_034618	-1.12341	3.48403	1.43712	TCONS_00161054	HNRNPD	ENST00000313899.7	ENSG00000138668.13	protein_coding
XLOC_031801	-1.12336	3.3314	1.35877	TCONS_00148126	PRKAR2A	ENST00000457914.1	ENSG00000114302.11	protein_coding
XLOC_050084	-1.12332	1.04516	0.368237	TCONS_00225564	ZNF280C	ENST00000066465.7	ENSG00000056277.10	protein_coding
XLOC_017231	-1.12296	1.72805	0.675484	TCONS_00084228	SIN3A	ENST00000394947.3	ENSG00000169375.10	protein_coding
XLOC_030489	-1.12289	0.326611	0.113973	TCONS_00141227	DNAH1	ENST00000420323.2	ENSG00000114841.11	protein_coding
XLOC_037334	-1.12282	0.982894	0.353963	TCONS_00172617	EFNA5	ENST00000333274.6	ENSG00000184349.8	protein_coding
XLOC_010567	-1.12277	1.44577	0.555425	TCONS_00050424	ARNTL2	ENST00000544915.1	ENSG00000029153.10	protein_coding
XLOC_016922	-1.12167	0.811132	0.337377	TCONS_00082546	PPIP5K1	ENST00000381885.1	ENSG00000168781.14	protein_coding
XLOC_004572	-1.12146	1.91681	0.778944	TCONS_00022230	WDR26	ENST00000414423.2	ENSG00000162923.10	protein_coding
XLOC_002837	-1.12143	0.675488	0.225729	TCONS_00013837	MAP3K6	ENST00000374040.2	ENSG00000142733.8	protein_coding
XLOC_038033	-1.12101	5.4126	2.21744	TCONS_00175911	FOXC1	ENST00000541209.1	ENSG00000054598.4	protein_coding
XLOC_042542	-1.12084	2.19038	0.855399	TCONS_00195594	FIGNL1	ENST00000356889.4	ENSG00000132436.7	protein_coding
XLOC_040944	-1.12082	1.52107	0.60246	TCONS_00187404	IQCE	ENST00000404984.1	ENSG00000106012.12	protein_coding
XLOC_010963	-1.12064	0.616099	0.19802	TCONS_00053110	HELB	ENST00000247815.4	ENSG00000127311.5	protein_coding
XLOC_032926	-1.12022	3.63453	1.56769	TCONS_00154131	WHSC1	ENST00000508803.1	ENSG00000109685.13	protein_coding
XLOC_031051	-1.12021	2.22626	0.915198	TCONS_00143973	U2SURP	ENST00000488497.3	ENSG00000163714.11	protein_coding
XLOC_035590	-1.11972	0.565778	0.17374	TCONS_00164789	PTGER4	ENST00000302472.3	ENSG00000171522.5	protein_coding
XLOC_020545	-1.11968	3.14646	1.25581	TCONS_00097370	ANKRD40	ENST00000285243.5	ENSG00000154945.5	protein_coding
XLOC_040152	-1.11966	1.18956	0.459062	TCONS_00184774	LYRM2	ENST00000520897.1	ENSG00000083099.6	protein_coding
XLOC_046725	-1.1196	1.163	0.418174	TCONS_00212870	PBX3	ENST00000342287.5	ENSG00000167081.10	protein_coding
XLOC_020768	-1.11958	1.73044	0.690204	TCONS_00098219	USP36	ENST00000312010.6	ENSG00000055483.10	protein_coding
XLOC_034962	-1.11947	1.32678	0.498548	TCONS_00162608	TBC1D9	ENST00000442267.2	ENSG00000109436.7	protein_coding
XLOC_017616	-1.1194	4.06503	1.61949	TCONS_00085929	TRAF7	ENST00000326181.6	ENSG00000131653.7	protein_coding
XLOC_016791	-1.11926	1.4765	0.593473	TCONS_00081934	TJP1	ENST00000346128.6	ENSG00000104067.10	protein_coding
XLOC_040430	-1.11915	6.40746	2.75224	TCONS_00186050	BCLAF1	ENST00000531224.1	ENSG00000029363.11	protein_coding
XLOC_013557	-1.11887	0.388594	0.130606	TCONS_00066552	STARD13	ENST00000255486.4	ENSG00000133121.13	protein_coding
XLOC_025255	-1.11857	0.956593	0.383456	TCONS_00116165	GIGYF2	ENST00000476995.1	ENSG00000204120.9	protein_coding
XLOC_043701	-1.11847	0.118569	0.0312822	TCONS_00200160	KIAA1456	ENST00000447063.2	ENSG00000250305.3	protein_coding
XLOC_022064	-1.11831	1.81187	0.653868	TCONS_00102303	PAK4	ENST00000358301.2	ENSG00000130669.11	protein_coding
XLOC_011417	-1.11818	6.49859	2.74788	TCONS_00055894	ZNF664	ENST00000537532.1	ENSG00000179195.9	protein_coding
XLOC_033765	-1.11809	2.03753	0.828446	TCONS_00157633	NAA15	ENST00000296543.4	ENSG00000164134.6	protein_coding
XLOC_029891	-1.11803	1.96161	0.75241	TCONS_00137501	TMEM184B	ENST00000361906.3	ENSG00000198792.7	protein_coding
XLOC_007085	-1.11797	3.4175	1.41197	TCONS_00032004	CTBP2	ENST00000337195.5	ENSG00000175029.11	protein_coding
XLOC_022059	-1.11797	5.77985	2.42307	TCONS_00102280	ACTN4	ENST00000252699.2	ENSG00000130402.5	protein_coding
XLOC_029400	-1.11792	3.60758	1.48523	TCONS_00134568	MICALL1	ENST00000445494.1	ENSG00000100139.9	protein_coding
XLOC_008467	-1.11783	1.1434	0.439124	TCONS_00039039	DDX10	ENST00000322536.3	ENSG00000178105.4	protein_coding
XLOC_010804	-1.11773	0.583885	0.173534	TCONS_00052000	HOXC8	ENST00000040584.4	ENSG00000037965.4	protein_coding
XLOC_029699	-1.11769	1.06681	0.381439	TCONS_00136286	ZNF70	ENST00000341976.3	ENSG00000187792.3	protein_coding
XLOC_019867	-1.11762	4.96879	2.01012	TCONS_00094482	PITPNA	ENST00000539476.1	ENSG00000174238.7	protein_coding
XLOC_025786	-1.11722	1.14976	0.469733	TCONS_00119199	USP34	ENST00000398569.2	ENSG00000115464.9	protein_coding
XLOC_024758	-1.11703	0.151251	0.0239596	TCONS_00113238	NOSTRIN	ENST00000458381.2	ENSG00000163072.10	protein_coding
XLOC_050529	-1.11659	0.64849	0.240647	TCONS_00226924	PCDH11Y	ENST00000333703.4	ENSG00000099715.10	protein_coding
XLOC_041112	-1.11641	2.0468	0.796939	TCONS_00188256	TAX1BP1	ENST00000418691.1	ENSG00000106052.8	protein_coding
XLOC_020817	-1.11621	1.00019	0.391715	TCONS_00098440	CCDC57	ENST00000392347.1	ENSG00000176155.10	protein_coding
XLOC_025898	-1.11599	0.849289	0.339572	TCONS_00119675	SFXN5	ENST00000474528.1	ENSG00000144040.8	protein_coding
XLOC_046811	-1.11599	1.65205	0.63126	TCONS_00213544	AIF1L	ENST00000372309.3	ENSG00000126878.8	protein_coding
XLOC_037618	-1.11553	4.91898	2.08153	TCONS_00174120	LARS	ENST00000539715.1	ENSG00000133706.12	protein_coding
XLOC_001990	-1.11512	3.07642	1.29716	TCONS_00009678	IPO9	ENST00000361565.4	ENSG00000198700.5	protein_coding
XLOC_045021	-1.11478	1.54948	0.628305	TCONS_00206256	KAT6A	ENST00000406337.1	ENSG00000083168.5	protein_coding
XLOC_019601	-1.11466	1.49987	0.578748	TCONS_00093535	PPM1E	ENST00000308249.1	ENSG00000175175.3	protein_coding
XLOC_015643	-1.11464	2.13614	0.847293	TCONS_00077168	CCDC85C	ENST00000380243.4	ENSG00000205476.4	protein_coding
XLOC_030741	-1.11454	0.573587	0.206941	TCONS_00142226	CEP97	ENST00000341893.3	ENSG00000182504.6	protein_coding
XLOC_020219	-1.114	2.71288	1.08516	TCONS_00095828	MYO1D	ENST00000394649.3	ENSG00000176658.10	protein_coding
XLOC_043957	-1.11399	1.73378	0.675138	TCONS_00201613	AP3M2	ENST00000518421.1	ENSG00000070718.7	protein_coding
XLOC_011270	-1.11398	0.749074	0.261169	TCONS_00054934	SH2B3	ENST00000341259.2	ENSG00000111252.5	protein_coding
XLOC_040417	-1.11341	1.30327	0.519936	TCONS_00185980	HBS1L	ENST00000367837.5	ENSG00000112339.10	protein_coding
XLOC_017142	-1.1132	0.404546	0.137781	TCONS_00083873	MEGF11	ENST00000395625.2	ENSG00000157890.11	protein_coding
XLOC_025833	-1.1132	0.674978	0.229885	TCONS_00119394	SPRED2	ENST00000356388.4	ENSG00000198369.5	protein_coding
XLOC_001031	-1.11312	1.11137	0.407586	TCONS_00005229	FNBP1L	ENST00000370256.3	ENSG00000137942.10	protein_coding
XLOC_006280	-1.11307	0.630087	0.241031	TCONS_00028397	NEBL	ENST00000377122.4	ENSG00000078114.13	protein_coding
XLOC_020289	-1.11294	0.830541	0.318007	TCONS_00096188	FBXL20	ENST00000394294.2	ENSG00000108306.6	protein_coding
XLOC_043223	-1.11259	0.870373	0.328394	TCONS_00198691	CREB3L2	ENST00000330387.6	ENSG00000182158.9	protein_coding
XLOC_041603	-1.11253	0.729465	0.289563	TCONS_00190457	AKAP9	ENST00000356239.3	ENSG00000127914.11	protein_coding
XLOC_022206	-1.11246	2.11928	0.800092	TCONS_00102876	FKRP	ENST00000391909.2	ENSG00000181027.5	protein_coding
XLOC_008106	-1.11239	2.35077	0.969978	TCONS_00037107	KDM2A	ENST00000398645.2	ENSG00000173120.8	protein_coding
XLOC_009186	-1.11168	0.781773	0.291979	TCONS_00043217	LRP4	ENST00000378623.1	ENSG00000134569.5	protein_coding
XLOC_020278	-1.11156	4.51198	1.87706	TCONS_00096137	PIP4K2B	ENST00000269554.3	ENSG00000141720.6	protein_coding
XLOC_030742	-1.11146	0.747296	0.29263	TCONS_00142233	FAM55C	ENST00000495842.1	ENSG00000144815.9	protein_coding
XLOC_008696	-1.11143	0.404121	0.134472	TCONS_00040406	FLI1	ENST00000527767.1	ENSG00000151702.10	protein_coding
XLOC_030992	-1.11129	0.185393	0.0547016	TCONS_00143546	CEP63	ENST00000332047.5	ENSG00000182923.11	protein_coding
XLOC_011368	-1.11128	6.56054	2.74648	TCONS_00055439	UNC119B	ENST00000344651.4	ENSG00000175970.6	protein_coding
XLOC_023376	-1.11091	0.933619	0.340685	TCONS_00107601	ZNF417	ENST00000312026.4	ENSG00000173480.5	protein_coding
XLOC_023688	-1.11071	0.431448	0.153648	TCONS_00108349	KLHL29	ENST00000486442.1	ENSG00000119771.10	protein_coding
XLOC_002942	-1.11067	11.3553	4.95863	TCONS_00014489	SFPQ	ENST00000471991.1	ENSG00000116560.6	protein_coding
XLOC_033533	-1.11047	1.47346	0.594577	TCONS_00156739	PDLIM5	ENST00000359265.4	ENSG00000163110.10	protein_coding
XLOC_021966	-1.1104	3.90437	1.56587	TCONS_00101905	LSM14A	ENST00000544216.2	ENSG00000257103.2	protein_coding
XLOC_028127	-1.11023	1.25611	0.480605	TCONS_00129189	PLAGL2	ENST00000246229.4	ENSG00000126003.6	protein_coding
XLOC_027780	-1.10998	6.65843	2.90758	TCONS_00127848	GNAS	ENST00000313949.7	ENSG00000087460.15	protein_coding
XLOC_001769	-1.10987	0.118565	0.0280424	TCONS_00008736	PRRX1	ENST00000553786.1	ENSG00000116132.7	protein_coding
XLOC_012170	-1.10969	3.65661	1.49874	TCONS_00060799	CTDSP2	ENST00000398073.2	ENSG00000175215.5	protein_coding
XLOC_017095	-1.10904	0.830508	0.331442	TCONS_00083584	VPS13C	ENST00000249837.3	ENSG00000129003.11	protein_coding
XLOC_007735	-1.10868	0.772693	0.262483	TCONS_00034829	SLC35C1	ENST00000442528.2	ENSG00000181830.5	protein_coding
XLOC_041789	-1.1085	0.151581	0.0476544	TCONS_00191712	FOXP2	ENST00000412402.1	ENSG00000128573.17	protein_coding
XLOC_031898	-1.1082	0.187255	0.0518175	TCONS_00149054	ERC2	ENST00000288221.6	ENSG00000187672.8	protein_coding
XLOC_025330	-1.10774	1.50514	0.619753	TCONS_00116889	FARP2	ENST00000264042.3	ENSG00000006607.8	protein_coding
XLOC_032438	-1.10756	0.467913	0.161618	TCONS_00151889	WWTR1	ENST00000465804.1	ENSG00000018408.10	protein_coding
XLOC_023001	-1.10748	0.417212	0.146093	TCONS_00106086	ZNF780B	ENST00000434248.1	ENSG00000128000.10	protein_coding
XLOC_011247	-1.10681	0.305026	0.107007	TCONS_00054718	ACACB	ENST00000338432.7	ENSG00000076555.10	protein_coding
XLOC_029757	-1.10661	0.0452545	0.00405601	TCONS_00136542	MN1	ENST00000302326.4	ENSG00000169184.5	protein_coding
XLOC_041013	-1.10661	0.0693132	0.00621231	TCONS_00187804	SCIN	ENST00000341757.5	ENSG00000006747.10	protein_coding
XLOC_009616	-1.10629	4.06967	1.76375	TCONS_00045633	NUMA1	ENST00000540626.1	ENSG00000137497.12	protein_coding
XLOC_002005	-1.10575	0.423038	0.157397	TCONS_00009757	PPP1R12B	ENST00000406302.3	ENSG00000077157.15	protein_coding
XLOC_028430	-1.10553	2.09328	0.876304	TCONS_00130601	DIDO1	ENST00000266070.4	ENSG00000101191.11	protein_coding
XLOC_002967	-1.1054	0.308929	0.102725	TCONS_00014651	GRIK3	ENST00000373091.3	ENSG00000163873.5	protein_coding
XLOC_034125	-1.10492	5.45303	2.23436	TCONS_00159172	NOP14	ENST00000507120.1	ENSG00000087269.10	protein_coding
XLOC_002580	-1.10461	1.00243	0.395896	TCONS_00012595	RERE	ENST00000337907.3	ENSG00000142599.13	protein_coding
XLOC_029495	-1.10461	4.02462	1.70198	TCONS_00135208	NUP50	ENST00000347635.3	ENSG00000093000.13	protein_coding
XLOC_014489	-1.1046	0.216413	0.0633411	TCONS_00070639	GALNTL1	ENST00000554858.1	ENSG00000100626.10	protein_coding
XLOC_005159	-1.10447	1.59595	0.645026	TCONS_00023767	CELF2	ENST00000379261.4	ENSG00000048740.10	protein_coding
XLOC_022869	-1.10435	1.28287	0.512063	TCONS_00105565	AC092329.1	ENST00000397094.1	ENSG00000213971.1	protein_coding
XLOC_019496	-1.10394	19.8744	8.74565	TCONS_00092873	KPNB1	ENST00000535458.1	ENSG00000108424.4	protein_coding
XLOC_036003	-1.10386	0.434201	0.160353	TCONS_00166679	FER	ENST00000536402.1	ENSG00000151422.8	protein_coding
XLOC_022523	-1.10384	3.18566	1.26916	TCONS_00104243	MED16	ENST00000534906.1	ENSG00000175221.7	protein_coding
XLOC_008234	-1.10379	1.6724	0.666148	TCONS_00038000	NEU3	ENST00000294064.4	ENSG00000162139.5	protein_coding
XLOC_020138	-1.10376	19.2873	8.54347	TCONS_00095484	USP22	ENST00000261497.3	ENSG00000124422.6	protein_coding
XLOC_022470	-1.10362	0.911412	0.352172	TCONS_00103966	ZNF805	ENST00000535550.1	ENSG00000204524.3	protein_coding
XLOC_000524	-1.1036	1.2003	0.463988	TCONS_00002661	EIF2C4	ENST00000373210.3	ENSG00000134698.10	protein_coding
XLOC_036015	-1.10359	0.670127	0.259148	TCONS_00166735	CAMK4	ENST00000508074.1	ENSG00000152495.6	protein_coding
XLOC_031515	-1.1029	0.503801	0.122561	TCONS_00146390	GHRL	ENST00000335542.8	ENSG00000157017.11	protein_coding
XLOC_012094	-1.1027	0.519852	0.149201	TCONS_00059915	ZNF385A	ENST00000551109.1	ENSG00000161642.13	protein_coding
XLOC_013788	-1.10267	4.98721	2.10415	TCONS_00067433	KCTD12	ENST00000377474.2	ENSG00000178695.4	protein_coding
XLOC_016617	-1.10256	0.111074	0.0185036	TCONS_00081363	ST8SIA2	ENST00000268164.3	ENSG00000140557.6	protein_coding
XLOC_002332	-1.10214	3.91483	1.68048	TCONS_00011359	MTR	ENST00000417743.1	ENSG00000116984.7	protein_coding
XLOC_034836	-1.10205	0.380867	0.131596	TCONS_00162203	SEC24D	ENST00000280551.6	ENSG00000150961.10	protein_coding
XLOC_024397	-1.10075	3.19081	1.32707	TCONS_00111779	TTL	ENST00000233336.5	ENSG00000114999.6	protein_coding
XLOC_031561	-1.10018	1.8641	0.754155	TCONS_00146637	ZFYVE20	ENST00000253699.3	ENSG00000131381.7	protein_coding
XLOC_037363	-1.10017	0.136359	0.0350153	TCONS_00172728	EPB41L4A	ENST00000507810.1	ENSG00000129595.7	protein_coding
XLOC_046426	-1.09987	1.57219	0.632623	TCONS_00211657	DAPK1	ENST00000358077.5	ENSG00000196730.8	protein_coding
XLOC_039913	-1.09986	1.40141	0.50961	TCONS_00184007	MUT	ENST00000540138.1	ENSG00000146085.6	protein_coding
XLOC_048225	-1.09974	1.21827	0.486926	TCONS_00219171	MBTPS2	ENST00000465888.1	ENSG00000012174.7	protein_coding
XLOC_014269	-1.09942	2.86021	1.14211	TCONS_00069390	PNN	ENST00000553331.1	ENSG00000100941.4	protein_coding
XLOC_041881	-1.0994	4.24598	1.81614	TCONS_00192218	FLNC	ENST00000325888.8	ENSG00000128591.11	protein_coding
XLOC_013107	-1.09919	1.25472	0.495127	TCONS_00064990	FNDC3A	ENST00000492622.1	ENSG00000102531.10	protein_coding
XLOC_018076	-1.09903	1.39481	0.560196	TCONS_00087761	SNTB2	ENST00000336278.4	ENSG00000168807.10	protein_coding
XLOC_002350	-1.09893	1.10161	0.434009	TCONS_00011407	FMN2	ENST00000447095.1	ENSG00000155816.14	protein_coding
XLOC_039149	-1.09868	2.21276	0.881481	TCONS_00180462	HECA	ENST00000367658.2	ENSG00000112406.4	protein_coding
XLOC_049374	-1.09839	1.11527	0.437627	TCONS_00223269	RPS6KA3	ENST00000379565.3	ENSG00000177189.8	protein_coding
XLOC_032977	-1.09792	3.89449	1.62603	TCONS_00154510	TBC1D14	ENST00000444368.1	ENSG00000132405.14	protein_coding
XLOC_025532	-1.09773	0.48185	0.160649	TCONS_00117865	KIF3C	ENST00000455394.1	ENSG00000084731.8	protein_coding
XLOC_018310	-1.09767	1.42198	0.564382	TCONS_00088878	ADCY9	ENST00000294016.2	ENSG00000162104.4	protein_coding
XLOC_039309	-1.09765	1.22642	0.475987	TCONS_00181098	MAP3K4	ENST00000366919.2	ENSG00000085511.14	protein_coding
XLOC_023636	-1.09764	2.00742	0.7788	TCONS_00108234	TRIB2	ENST00000155926.4	ENSG00000071575.7	protein_coding
XLOC_009988	-1.09763	0.7992	0.308388	TCONS_00047573	SIK3	ENST00000488337.1	ENSG00000160584.11	protein_coding
XLOC_027998	-1.09744	1.49743	0.593777	TCONS_00128841	RRBP1	ENST00000468428.1	ENSG00000125844.10	protein_coding
XLOC_045547	-1.09742	2.61941	1.08922	TCONS_00208545	EXT1	ENST00000378204.2	ENSG00000182197.6	protein_coding
XLOC_027859	-1.09738	6.81086	2.88952	TCONS_00128359	CSNK2A1	ENST00000400227.3	ENSG00000101266.10	protein_coding
XLOC_006854	-1.09733	2.07726	0.823307	TCONS_00030678	NOC3L	ENST00000543788.1	ENSG00000173145.7	protein_coding
XLOC_006576	-1.09707	2.26103	0.92357	TCONS_00029570	CCDC6	ENST00000263102.6	ENSG00000108091.10	protein_coding
XLOC_020786	-1.09687	0.612926	0.208181	TCONS_00098296	AATK	ENST00000326724.4	ENSG00000181409.6	protein_coding
XLOC_023734	-1.09687	5.236	2.25374	TCONS_00108627	CAD	ENST00000264705.3	ENSG00000084774.8	protein_coding
XLOC_003255	-1.09686	2.54967	1.03805	TCONS_00016227	JAK1	ENST00000342505.4	ENSG00000162434.7	protein_coding
XLOC_003712	-1.09657	1.04907	0.443546	TCONS_00018126	PDE4DIP	ENST00000469668.2	ENSG00000178104.13	protein_coding
XLOC_011290	-1.09637	0.699107	0.257818	TCONS_00055109	OAS3	ENST00000228928.7	ENSG00000111331.7	protein_coding
XLOC_016512	-1.09569	1.0486	0.396816	TCONS_00080737	RP11-152F13.5	ENST00000561062.1	ENSG00000196648.6	protein_coding
XLOC_041128	-1.09562	1.16963	0.459363	TCONS_00188363	PLEKHA8	ENST00000483799.1	ENSG00000106086.12	protein_coding
XLOC_008930	-1.09559	0.54259	0.190956	TCONS_00041694	RIC3	ENST00000396677.2	ENSG00000166405.9	protein_coding
XLOC_019017	-1.0955	10.09	4.42157	TCONS_00091055	POLR2A	ENST00000322644.5	ENSG00000181222.9	protein_coding
XLOC_020253	-1.09542	0.920974	0.298204	TCONS_00095986	TBC1D3B	ENST00000398801.3	ENSG00000224226.3	protein_coding
XLOC_021076	-1.09537	0.85862	0.336591	TCONS_00098965	LAMA3	ENST00000538801.1	ENSG00000053747.9	protein_coding
XLOC_018088	-1.09471	1.10015	0.428165	TCONS_00087809	PDPR	ENST00000288050.3	ENSG00000090857.7	protein_coding
XLOC_028634	-1.09461	2.05088	0.871595	TCONS_00131289	MRPS6	ENST00000488492.1	ENSG00000243927.1	protein_coding
XLOC_002611	-1.09456	3.21617	1.38022	TCONS_00012771	MTOR	ENST00000376838.1	ENSG00000198793.7	protein_coding
XLOC_001894	-1.09446	0.763719	0.294273	TCONS_00009328	C1orf21	ENST00000235307.6	ENSG00000116667.7	protein_coding
XLOC_004595	-1.09435	1.49796	0.621976	TCONS_00022346	CDC42BPA	ENST00000366767.3	ENSG00000143776.12	protein_coding
XLOC_005215	-1.09422	4.73506	2.01913	TCONS_00024047	ARL5B	ENST00000377275.3	ENSG00000165997.4	protein_coding
XLOC_016483	-1.09388	0.497657	0.170389	TCONS_00080563	KIAA1024	ENST00000305428.3	ENSG00000169330.4	protein_coding
XLOC_021632	-1.09362	6.84945	2.8623	TCONS_00100740	CHAF1A	ENST00000535117.1	ENSG00000167670.9	protein_coding
XLOC_021244	-1.09325	2.14041	0.858859	TCONS_00099536	ADNP2	ENST00000262198.4	ENSG00000101544.4	protein_coding
XLOC_015623	-1.09322	0.932665	0.371584	TCONS_00077109	ATG2B	ENST00000359933.4	ENSG00000066739.7	protein_coding
XLOC_003759	-1.09315	11.6191	5.01241	TCONS_00018369	NBPF14	ENST00000310701.10	ENSG00000122497.11	protein_coding
XLOC_008082	-1.09269	3.11793	1.27833	TCONS_00036875	KLC2	ENST00000531240.1	ENSG00000174996.7	protein_coding
XLOC_033109	-1.0926	1.41462	0.570024	TCONS_00154979	RBPJ	ENST00000512351.1	ENSG00000168214.16	protein_coding
XLOC_047536	-1.09241	0.39996	0.147384	TCONS_00216211	SEMA4D	ENST00000339861.4	ENSG00000187764.7	protein_coding
XLOC_025200	-1.09223	2.04745	0.851807	TCONS_00115827	AGFG1	ENST00000409979.2	ENSG00000173744.11	protein_coding
XLOC_014419	-1.09204	0.802263	0.313744	TCONS_00070121	PPM1A	ENST00000325642.3	ENSG00000100614.13	protein_coding
XLOC_032935	-1.0913	1.73343	0.731263	TCONS_00154172	RP11-503N18.3	ENST00000506607.1	ENSG00000249428.1	protein_coding
XLOC_018555	-1.09126	0.46001	0.161385	TCONS_00089774	N4BP1	ENST00000262384.2	ENSG00000102921.2	protein_coding
XLOC_049799	-1.09126	3.08701	1.19526	TCONS_00224693	TAF9B	ENST00000341864.5	ENSG00000187325.4	protein_coding
XLOC_003981	-1.09123	2.34047	0.978463	TCONS_00019772	ARHGEF11	ENST00000368194.3	ENSG00000132694.14	protein_coding
XLOC_003612	-1.09095	1.66782	0.682726	TCONS_00017731	TRIM33	ENST00000358465.2	ENSG00000197323.6	protein_coding
XLOC_016376	-1.09044	0.222935	0.0474547	TCONS_00079979	CORO2B	ENST00000261861.5	ENSG00000103647.7	protein_coding
XLOC_040971	-1.09044	0.709065	0.150934	TCONS_00187593	ANKRD61	ENST00000409061.1	ENSG00000157999.5	protein_coding
XLOC_047713	-1.09044	0.0627982	0.0133674	TCONS_00216864	SVEP1	ENST00000401783.2	ENSG00000165124.12	protein_coding
XLOC_036396	-1.09017	4.99785	2.18984	TCONS_00168831	CYFIP2	ENST00000523969.1	ENSG00000055163.14	protein_coding
XLOC_049266	-1.09014	2.15093	0.874399	TCONS_00222811	PRKX	ENST00000262848.5	ENSG00000183943.5	protein_coding
XLOC_036122	-1.09011	1.4688	0.592212	TCONS_00167236	PRRC1	ENST00000296666.8	ENSG00000164244.14	protein_coding
XLOC_007081	-1.09007	2.11049	0.885039	TCONS_00031976	FAM53B	ENST00000337318.3	ENSG00000189319.9	protein_coding
XLOC_020305	-1.09005	10.7883	4.74609	TCONS_00096297	TOP2A	ENST00000423485.1	ENSG00000131747.9	protein_coding
XLOC_047185	-1.08996	6.97568	3.0717	TCONS_00215259	TLN1	ENST00000314888.9	ENSG00000137076.12	protein_coding
XLOC_018065	-1.08905	2.9932	1.24155	TCONS_00087715	SLC7A6	ENST00000219343.4	ENSG00000103064.7	protein_coding
XLOC_019940	-1.08882	0.205135	0.0574841	TCONS_00094709	PITPNM3	ENST00000262483.7	ENSG00000091622.9	protein_coding
XLOC_028383	-1.08874	0.219567	0.0597204	TCONS_00130443	PMEPA1	ENST00000341744.3	ENSG00000124225.11	protein_coding
XLOC_030792	-1.08871	0.820527	0.301468	TCONS_00142494	C3orf52	ENST00000431717.2	ENSG00000114529.8	protein_coding
XLOC_017254	-1.0885	2.21766	0.926304	TCONS_00084344	TBC1D2B	ENST00000465531.1	ENSG00000167202.6	protein_coding
XLOC_015569	-1.08841	1.30491	0.508378	TCONS_00076593	C14orf102	ENST00000354366.3	ENSG00000119720.13	protein_coding
XLOC_017043	-1.08793	0.471496	0.179462	TCONS_00083248	PRTG	ENST00000389286.4	ENSG00000166450.6	protein_coding
XLOC_040023	-1.08768	1.1738	0.450348	TCONS_00184338	B3GAT2	ENST00000230053.6	ENSG00000112309.6	protein_coding
XLOC_011389	-1.08703	2.06943	0.837919	TCONS_00055599	BCL7A	ENST00000538010.1	ENSG00000110987.4	protein_coding
XLOC_034786	-1.08698	0.776931	0.288081	TCONS_00162063	ELOVL6	ENST00000394607.3	ENSG00000170522.5	protein_coding
XLOC_025680	-1.08683	1.35968	0.541038	TCONS_00118696	PREPL	ENST00000425263.1	ENSG00000138078.11	protein_coding
XLOC_031825	-1.08623	0.606631	0.204773	TCONS_00148389	MST1	ENST00000448220.1	ENSG00000173531.10	protein_coding
XLOC_042775	-1.08601	7.92926	3.38385	TCONS_00196369	YWHAG	ENST00000307630.3	ENSG00000170027.4	protein_coding
XLOC_038724	-1.08584	2.13777	0.837296	TCONS_00179060	SMAP1	ENST00000370442.2	ENSG00000112305.9	protein_coding
XLOC_049783	-1.08548	4.1458	1.78173	TCONS_00224631	RLIM	ENST00000332687.6	ENSG00000131263.8	protein_coding
XLOC_029498	-1.08504	1.54719	0.621586	TCONS_00135235	FAM118A	ENST00000491671.1	ENSG00000100376.7	protein_coding
XLOC_018940	-1.0849	1.26173	0.475055	TCONS_00090796	SGSM2	ENST00000426855.1	ENSG00000141258.6	protein_coding
XLOC_025468	-1.08483	0.690152	0.260044	TCONS_00117528	SMC6	ENST00000448223.2	ENSG00000163029.11	protein_coding
XLOC_011160	-1.08481	1.29024	0.510269	TCONS_00054164	APAF1	ENST00000551964.1	ENSG00000120868.9	protein_coding
XLOC_034387	-1.08466	0.462713	0.179633	TCONS_00160220	FRYL	ENST00000503238.1	ENSG00000075539.9	protein_coding
XLOC_010749	-1.08464	1.60992	0.607941	TCONS_00051472	METTL7A	ENST00000548553.1	ENSG00000185432.9	protein_coding
XLOC_048718	-1.08455	19.8452	8.96975	TCONS_00220798	ZNF711	ENST00000395402.1	ENSG00000147180.12	protein_coding
XLOC_006476	-1.08451	0.247527	0.0632273	TCONS_00029161	SYT15	ENST00000416127.2	ENSG00000204176.7	protein_coding
XLOC_020116	-1.08451	3.03661	1.25888	TCONS_00095447	ULK2	ENST00000361658.2	ENSG00000083290.12	protein_coding
XLOC_014140	-1.08446	3.82222	1.63401	TCONS_00068517	BCL2L2	ENST00000553824.1	ENSG00000129473.5	protein_coding
XLOC_041471	-1.08431	2.84018	1.20753	TCONS_00189585	POM121	ENST00000257622.4	ENSG00000196313.7	protein_coding
XLOC_016426	-1.08426	5.54853	2.28163	TCONS_00080252	CSK	ENST00000439220.1	ENSG00000103653.10	protein_coding
XLOC_003304	-1.08425	3.88142	1.62899	TCONS_00016389	ZRANB2	ENST00000370920.3	ENSG00000132485.8	protein_coding
XLOC_017717	-1.0841	6.04597	2.68443	TCONS_00086311	RP11-719K4.1	ENST00000526520.1	ENSG00000224712.4	protein_coding
XLOC_024362	-1.0841	1.66012	0.638801	TCONS_00111647	ANKRD57	ENST00000356454.3	ENSG00000198142.3	protein_coding
XLOC_026130	-1.08407	0.693337	0.266515	TCONS_00120809	AFF3	ENST00000356421.2	ENSG00000144218.12	protein_coding
XLOC_033651	-1.08403	1.43059	0.547209	TCONS_00157259	UGT8	ENST00000310836.6	ENSG00000174607.6	protein_coding
XLOC_002270	-1.08392	5.10447	2.22226	TCONS_00011087	URB2	ENST00000258243.2	ENSG00000135763.5	protein_coding
XLOC_036644	-1.08301	0.575242	0.188381	TCONS_00170148	TERT	ENST00000484238.2	ENSG00000164362.14	protein_coding
XLOC_044575	-1.08297	0.378903	0.126597	TCONS_00204109	BAI1	ENST00000517894.1	ENSG00000181790.6	protein_coding
XLOC_050187	-1.08289	1.15786	0.328621	TCONS_00225897	CDR1	ENST00000370532.2	ENSG00000184258.5	protein_coding
XLOC_043012	-1.08272	1.44953	0.568484	TCONS_00197726	SRPK2	ENST00000493638.1	ENSG00000135250.12	protein_coding
XLOC_037471	-1.08229	2.73893	1.18199	TCONS_00173066	FBN2	ENST00000262464.4	ENSG00000138829.6	protein_coding
XLOC_029228	-1.08228	2.9931	1.27508	TCONS_00133493	CABIN1	ENST00000454754.1	ENSG00000099991.11	protein_coding
XLOC_011831	-1.08213	2.10617	0.860053	TCONS_00058210	IPO8	ENST00000256079.4	ENSG00000133704.4	protein_coding
XLOC_031745	-1.08204	1.67778	0.655631	TCONS_00147591	KIAA1143	ENST00000484437.1	ENSG00000163807.4	protein_coding
XLOC_037596	-1.08179	0.138897	0.0324647	TCONS_00173992	PCDH12	ENST00000231484.3	ENSG00000113555.4	protein_coding
XLOC_023093	-1.08163	0.364284	0.100596	TCONS_00106428	ZNF235	ENST00000433015.2	ENSG00000159917.8	protein_coding
XLOC_027578	-1.08143	1.34293	0.554814	TCONS_00127055	RALGAPB	ENST00000397042.3	ENSG00000170471.9	protein_coding
XLOC_020689	-1.08118	1.73633	0.65104	TCONS_00097867	CDC42EP4	ENST00000439510.2	ENSG00000179604.7	protein_coding
XLOC_038790	-1.08099	1.15999	0.46777	TCONS_00179305	DOPEY1	ENST00000237163.5	ENSG00000083097.9	protein_coding
XLOC_039351	-1.08092	1.5614	0.626258	TCONS_00181285	FAM120B	ENST00000540480.1	ENSG00000112584.8	protein_coding
XLOC_047510	-1.08081	3.28214	1.33862	TCONS_00216140	GOLM1	ENST00000388712.3	ENSG00000135052.11	protein_coding
XLOC_047819	-1.08078	0.977657	0.378377	TCONS_00217327	STRBP	ENST00000530364.1	ENSG00000165209.14	protein_coding
XLOC_050052	-1.08069	2.44889	1.03795	TCONS_00225470	THOC2	ENST00000448128.1	ENSG00000125676.13	protein_coding
XLOC_006682	-1.08055	0.406501	0.0979574	TCONS_00030059	ZMYND17	ENST00000487126.1	ENSG00000166343.5	protein_coding
XLOC_046654	-1.08055	0.0850374	0.0204921	TCONS_00212569	PAPPA	ENST00000328252.3	ENSG00000182752.7	protein_coding
XLOC_040280	-1.08054	2.05878	0.88363	TCONS_00185426	HDAC2	ENST00000519065.1	ENSG00000196591.7	protein_coding
XLOC_027566	-1.08045	1.1616	0.447598	TCONS_00126977	SRC	ENST00000497734.1	ENSG00000197122.6	protein_coding
XLOC_001302	-1.07979	7.21028	3.16382	TCONS_00006417	NBPF9	ENST00000440491.2	ENSG00000168614.12	protein_coding
XLOC_049200	-1.07968	8.77434	3.83899	TCONS_00222359	SLC6A8	ENST00000253122.5	ENSG00000130821.10	protein_coding
XLOC_029204	-1.07963	2.41398	1.03344	TCONS_00133351	BCR	ENST00000479188.1	ENSG00000186716.14	protein_coding
XLOC_039515	-1.07957	6.25954	2.66299	TCONS_00181893	C6orf62	ENST00000378119.4	ENSG00000112308.7	protein_coding
XLOC_042207	-1.07949	3.50728	1.51046	TCONS_00193806	INTS1	ENST00000404767.3	ENSG00000164880.11	protein_coding
XLOC_043968	-1.07916	8.16056	3.53158	TCONS_00201772	SGK196	ENST00000518991.1	ENSG00000185900.5	protein_coding
XLOC_000126	-1.07899	0.90681	0.355234	TCONS_00000689	H6PD	ENST00000377403.1	ENSG00000049239.7	protein_coding
XLOC_028323	-1.0787	2.20911	0.882302	TCONS_00130189	B4GALT5	ENST00000371711.4	ENSG00000158470.5	protein_coding
XLOC_048459	-1.0787	0.979334	0.391139	TCONS_00219995	CLCN5	ENST00000450422.3	ENSG00000171365.9	protein_coding
XLOC_026295	-1.0786	2.16867	0.847973	TCONS_00121417	IWS1	ENST00000412979.1	ENSG00000163166.8	protein_coding
XLOC_028970	-1.07849	6.34562	2.81173	TCONS_00132579	MCM3AP	ENST00000467026.1	ENSG00000160294.5	protein_coding
XLOC_000362	-1.07845	3.84309	1.5914	TCONS_00001781	SEPN1	ENST00000361547.2	ENSG00000162430.12	protein_coding
XLOC_008225	-1.07816	1.52942	0.596616	TCONS_00037954	POLD3	ENST00000528481.1	ENSG00000077514.3	protein_coding
XLOC_021233	-1.07783	1.33744	0.543864	TCONS_00099485	ZNF236	ENST00000320610.8	ENSG00000130856.10	protein_coding
XLOC_005919	-1.0778	7.18915	3.16249	TCONS_00026766	PDCD11	ENST00000369797.3	ENSG00000148843.7	protein_coding
XLOC_017865	-1.07775	1.20166	0.467597	TCONS_00086977	SETD1A	ENST00000262519.7	ENSG00000099381.10	protein_coding
XLOC_017873	-1.07775	9.45052	4.10365	TCONS_00087034	FUS	ENST00000254108.6	ENSG00000089280.11	protein_coding
XLOC_004285	-1.07713	2.56094	1.09026	TCONS_00021020	TPR	ENST00000367478.3	ENSG00000047410.7	protein_coding
XLOC_039480	-1.07712	0.589574	0.178929	TCONS_00181811	TPMT	ENST00000309983.4	ENSG00000137364.4	protein_coding
XLOC_018392	-1.07708	0.415757	0.138317	TCONS_00089131	XYLT1	ENST00000261381.5	ENSG00000103489.5	protein_coding
XLOC_029307	-1.07708	0.411124	0.136776	TCONS_00134003	OSBP2	ENST00000438716.1	ENSG00000184792.11	protein_coding
XLOC_047614	-1.07687	1.27931	0.494403	TCONS_00216618	TSTD2	ENST00000375173.1	ENSG00000136925.9	protein_coding
XLOC_012026	-1.07677	1.90543	0.735642	TCONS_00059430	TFCP2	ENST00000257915.5	ENSG00000135457.5	protein_coding
XLOC_015499	-1.07654	1.65553	0.672305	TCONS_00076275	TMED8	ENST00000216468.7	ENSG00000100580.7	protein_coding
XLOC_021609	-1.07599	6.50574	2.77728	TCONS_00100656	GNA11	ENST00000078429.3	ENSG00000088256.3	protein_coding
XLOC_021897	-1.07542	4.35725	1.88009	TCONS_00101674	GATAD2A	ENST00000417582.1	ENSG00000167491.10	protein_coding
XLOC_050135	-1.07539	3.25869	1.16234	TCONS_00225744	FAM127B	ENST00000518153.1	ENSG00000203950.6	protein_coding
XLOC_000349	-1.07529	3.03113	1.2843	TCONS_00001687	SRRM1	ENST00000471693.1	ENSG00000133226.10	protein_coding
XLOC_031574	-1.07523	0.734903	0.287757	TCONS_00146718	ANKRD28	ENST00000383777.1	ENSG00000206560.6	protein_coding
XLOC_002929	-1.07513	0.335126	0.0938633	TCONS_00014407	TRIM62	ENST00000291416.5	ENSG00000116525.7	protein_coding
XLOC_030831	-1.075	0.385857	0.134785	TCONS_00142724	ARHGAP31	ENST00000264245.4	ENSG00000031081.5	protein_coding
XLOC_022549	-1.07497	1.10416	0.394524	TCONS_00104342	MOB3A	ENST00000357066.2	ENSG00000172081.8	protein_coding
XLOC_029797	-1.07497	0.473883	0.151712	TCONS_00136885	DUSP18	ENST00000430175.1	ENSG00000167065.9	protein_coding
XLOC_037187	-1.07493	0.913132	0.364491	TCONS_00172083	SSBP2	ENST00000320672.4	ENSG00000145687.10	protein_coding
XLOC_000736	-1.07483	2.13259	0.860718	TCONS_00003976	ZFYVE9	ENST00000361625.1	ENSG00000157077.10	protein_coding
XLOC_039774	-1.07479	6.18955	2.65374	TCONS_00183273	C6orf106	ENST00000374023.3	ENSG00000196821.5	protein_coding
XLOC_020296	-1.07474	0.103024	0.0255185	TCONS_00096221	IKZF3	ENST00000488188.1	ENSG00000161405.11	protein_coding
XLOC_044191	-1.07474	0.140459	0.034791	TCONS_00202604	PI15	ENST00000260113.2	ENSG00000137558.3	protein_coding
XLOC_018440	-1.07469	2.31123	0.922122	TCONS_00089391	ARHGAP17	ENST00000441763.2	ENSG00000140750.11	protein_coding
XLOC_038686	-1.07451	1.48226	0.630084	TCONS_00178935	ZNF451	ENST00000515290.1	ENSG00000112200.11	protein_coding
XLOC_020170	-1.07435	8.0292	3.64439	TCONS_00095590	SPAG5	ENST00000321765.4	ENSG00000076382.8	protein_coding
XLOC_025260	-1.07429	0.183086	0.0497038	TCONS_00116245	INPP5D	ENST00000422935.1	ENSG00000168918.9	protein_coding
XLOC_037297	-1.07421	2.1003	0.880528	TCONS_00172517	CHD1	ENST00000514344.1	ENSG00000153922.5	protein_coding
XLOC_025137	-1.07414	1.58987	0.643934	TCONS_00115416	TTLL4	ENST00000457313.1	ENSG00000135912.6	protein_coding
XLOC_021837	-1.07409	10.4128	4.48565	TCONS_00101424	TPM4	ENST00000344824.5	ENSG00000167460.9	protein_coding
XLOC_008466	-1.0738	1.08997	0.463322	TCONS_00039002	ATM	ENST00000527805.1	ENSG00000149311.9	protein_coding
XLOC_030982	-1.07368	5.32206	2.25862	TCONS_00143493	CDV3	ENST00000264993.3	ENSG00000091527.11	protein_coding
XLOC_026163	-1.07359	1.63031	0.653379	TCONS_00120947	TGFBRAP1	ENST00000393359.2	ENSG00000135966.7	protein_coding
XLOC_003906	-1.07336	1.96432	0.728452	TCONS_00019090	RAB13	ENST00000368575.3	ENSG00000143545.4	protein_coding
XLOC_017178	-1.07322	3.22019	1.40533	TCONS_00084000	TLE3	ENST00000558939.1	ENSG00000140332.10	protein_coding
XLOC_038191	-1.07322	2.04055	0.821796	TCONS_00176446	ALDH5A1	ENST00000546278.1	ENSG00000112294.8	protein_coding
XLOC_009823	-1.07302	1.92227	0.780667	TCONS_00046801	MRE11A	ENST00000323929.3	ENSG00000020922.7	protein_coding
XLOC_018944	-1.07273	1.29282	0.508587	TCONS_00090806	RAP1GAP2	ENST00000540393.1	ENSG00000132359.8	protein_coding
XLOC_031279	-1.07261	2.08298	0.851307	TCONS_00145051	FXR1	ENST00000469882.1	ENSG00000114416.12	protein_coding
XLOC_009387	-1.07253	2.53423	1.07452	TCONS_00043998	CPSF7	ENST00000340437.4	ENSG00000149532.10	protein_coding
XLOC_006073	-1.07241	2.47224	0.994515	TCONS_00027480	BCCIP	ENST00000278100.6	ENSG00000107949.11	protein_coding
XLOC_030537	-1.07235	0.859435	0.283432	TCONS_00141594	KCTD6	ENST00000404589.3	ENSG00000168301.8	protein_coding
XLOC_035823	-1.07231	0.251361	0.0751355	TCONS_00165967	PDE8B	ENST00000505926.1	ENSG00000113231.9	protein_coding
XLOC_042317	-1.07218	1.72353	0.660577	TCONS_00194407	TWISTNB	ENST00000222567.5	ENSG00000105849.5	protein_coding
XLOC_041601	-1.07208	1.56129	0.597303	TCONS_00190447	FZD1	ENST00000287934.2	ENSG00000157240.2	protein_coding
XLOC_027676	-1.072	0.714263	0.269462	TCONS_00127504	NCOA3	ENST00000341724.6	ENSG00000124151.11	protein_coding
XLOC_016039	-1.07193	0.743763	0.283262	TCONS_00078183	KLF13	ENST00000307145.3	ENSG00000169926.5	protein_coding
XLOC_005360	-1.07152	1.02427	0.405836	TCONS_00024597	ZNF33A	ENST00000374618.3	ENSG00000189180.9	protein_coding
XLOC_039722	-1.07145	1.97836	0.810199	TCONS_00182870	AGER	ENST00000469940.1	ENSG00000204305.8	protein_coding
XLOC_029115	-1.07141	1.68581	0.686029	TCONS_00133179	HIC2	ENST00000407464.2	ENSG00000169635.5	protein_coding
XLOC_019561	-1.07116	2.83801	1.20532	TCONS_00093370	LUC7L3	ENST00000505658.1	ENSG00000108848.9	protein_coding
XLOC_025376	-1.071	1.31565	0.514281	TCONS_00117213	RP13-512J5.1	ENST00000438485.1	ENSG00000255767.1	protein_coding
XLOC_010791	-1.07067	5.44598	2.40267	TCONS_00051825	ESPL1	ENST00000553219.1	ENSG00000135476.7	protein_coding
XLOC_005381	-1.07064	4.47377	1.8932	TCONS_00024653	BMS1	ENST00000374518.4	ENSG00000165733.6	protein_coding
XLOC_000625	-1.0705	4.28227	1.88208	TCONS_00003224	PTPRF	ENST00000496043.1	ENSG00000142949.12	protein_coding
XLOC_040155	-1.07041	0.343518	0.119221	TCONS_00184798	BACH2	ENST00000257749.4	ENSG00000112182.9	protein_coding
XLOC_032810	-1.07022	0.551907	0.20192	TCONS_00153729	KIAA0226	ENST00000273582.5	ENSG00000145016.9	protein_coding
XLOC_000474	-1.06999	11.4767	5.09351	TCONS_00002396	TXLNA	ENST00000373610.3	ENSG00000084652.10	protein_coding
XLOC_027709	-1.06986	2.52698	1.02278	TCONS_00127600	PTPN1	ENST00000371621.3	ENSG00000196396.5	protein_coding
XLOC_015504	-1.06975	1.50085	0.615605	TCONS_00076317	SPTLC2	ENST00000216484.2	ENSG00000100596.2	protein_coding
XLOC_036252	-1.06975	3.38403	1.38803	TCONS_00168002	SLC35A4	ENST00000323146.3	ENSG00000176087.9	protein_coding
XLOC_026117	-1.06929	0.562432	0.218	TCONS_00120662	TMEM131	ENST00000485245.1	ENSG00000075568.12	protein_coding
XLOC_010851	-1.06926	5.83231	2.50176	TCONS_00052271	RAB5B	ENST00000553116.1	ENSG00000111540.10	protein_coding
XLOC_021034	-1.06921	1.01998	0.39515	TCONS_00098822	GNAL	ENST00000540217.1	ENSG00000141404.7	protein_coding
XLOC_028084	-1.06921	0.735683	0.285012	TCONS_00129052	ACSS1	ENST00000484396.1	ENSG00000154930.9	protein_coding
XLOC_001239	-1.06913	6.67711	2.92965	TCONS_00006184	PTGFRN	ENST00000393203.2	ENSG00000134247.8	protein_coding
XLOC_021967	-1.06865	1.17729	0.462816	TCONS_00101911	KIAA0355	ENST00000299505.4	ENSG00000166398.5	protein_coding
XLOC_008951	-1.06858	0.710984	0.288541	TCONS_00041982	SBF2	ENST00000256190.8	ENSG00000133812.10	protein_coding
XLOC_034693	-1.06857	0.165992	0.050056	TCONS_00161487	UNC5C	ENST00000453304.1	ENSG00000182168.9	protein_coding
XLOC_049038	-1.06842	0.546983	0.191195	TCONS_00221795	FAM122C	ENST00000414371.2	ENSG00000156500.10	protein_coding
XLOC_026917	-1.06827	0.684193	0.277582	TCONS_00124130	FN1	ENST00000421182.1	ENSG00000115414.13	protein_coding
XLOC_002884	-1.06804	0.749197	0.279084	TCONS_00014040	SDC3	ENST00000336798.7	ENSG00000162512.11	protein_coding
XLOC_048912	-1.06759	26.3931	11.9639	TCONS_00221432	PLS3	ENST00000489283.1	ENSG00000102024.11	protein_coding
XLOC_044249	-1.06745	6.73906	2.96793	TCONS_00202804	CPNE3	ENST00000198765.4	ENSG00000085719.7	protein_coding
XLOC_009628	-1.06743	1.05703	0.398411	TCONS_00045818	FCHSD2	ENST00000311172.7	ENSG00000137478.9	protein_coding
XLOC_022202	-1.06741	16.6113	7.32955	TCONS_00102864	CALM3	ENST00000477244.1	ENSG00000160014.11	protein_coding
XLOC_034667	-1.06725	0.824233	0.297267	TCONS_00161387	PPM1K	ENST00000295908.6	ENSG00000163644.9	protein_coding
XLOC_024225	-1.06712	0.167647	0.0462408	TCONS_00111028	KCNIP3	ENST00000295225.5	ENSG00000115041.8	protein_coding
XLOC_002921	-1.0671	5.38511	2.30126	TCONS_00014340	SYNC	ENST00000373484.3	ENSG00000162520.10	protein_coding
XLOC_022729	-1.06638	4.65582	2.01271	TCONS_00105052	TNPO2	ENST00000536114.1	ENSG00000105576.9	protein_coding
XLOC_005517	-1.0662	1.15265	0.459022	TCONS_00025086	ARID5B	ENST00000279873.7	ENSG00000150347.10	protein_coding
XLOC_002363	-1.06602	3.42668	1.413	TCONS_00011462	EXO1	ENST00000519225.1	ENSG00000174371.11	protein_coding
XLOC_039469	-1.06574	0.830003	0.341368	TCONS_00181765	ATXN1	ENST00000244769.3	ENSG00000124788.12	protein_coding
XLOC_022595	-1.06509	3.1517	1.29575	TCONS_00104486	DPP9	ENST00000381797.2	ENSG00000142002.10	protein_coding
XLOC_019050	-1.06498	1.71424	0.695935	TCONS_00091186	NTN1	ENST00000173229.2	ENSG00000065320.4	protein_coding
XLOC_000429	-1.0649	0.954325	0.369538	TCONS_00002159	PHACTR4	ENST00000373839.3	ENSG00000204138.7	protein_coding
XLOC_015037	-1.06481	3.9624	1.73029	TCONS_00073789	ACIN1	ENST00000557515.1	ENSG00000100813.9	protein_coding
XLOC_002186	-1.0648	1.02441	0.412107	TCONS_00010681	MIA3	ENST00000344922.5	ENSG00000154305.11	protein_coding
XLOC_020403	-1.06462	2.09253	0.876552	TCONS_00096699	BRCA1	ENST00000357654.3	ENSG00000012048.13	protein_coding
XLOC_035140	-1.06445	1.16266	0.449023	TCONS_00163287	SH3RF1	ENST00000284637.9	ENSG00000154447.10	protein_coding
XLOC_049629	-1.06444	2.11307	0.890822	TCONS_00224153	PHF8	ENST00000338154.6	ENSG00000172943.13	protein_coding
XLOC_024907	-1.06412	1.24789	0.508089	TCONS_00114166	MYO1B	ENST00000418908.1	ENSG00000128641.12	protein_coding
XLOC_050144	-1.06388	1.11083	0.440328	TCONS_00225761	ZNF75D	ENST00000494295.1	ENSG00000186376.10	protein_coding
XLOC_004584	-1.06378	4.16731	1.72774	TCONS_00022309	ACBD3	ENST00000366812.5	ENSG00000182827.8	protein_coding
XLOC_020454	-1.06375	1.00371	0.288432	TCONS_00096963	AC091132.2	ENST00000398305.1	ENSG00000214425.1	protein_coding
XLOC_034168	-1.06327	0.687728	0.263081	TCONS_00159329	AFAP1	ENST00000360265.4	ENSG00000196526.6	protein_coding
XLOC_013375	-1.06323	1.0552	0.434458	TCONS_00065838	ARHGEF7	ENST00000483540.1	ENSG00000102606.11	protein_coding
XLOC_044188	-1.06319	1.26021	0.468223	TCONS_00202582	GDAP1	ENST00000521096.1	ENSG00000104381.8	protein_coding
XLOC_048970	-1.06287	2.2037	0.934792	TCONS_00221589	XIAP	ENST00000422098.1	ENSG00000101966.8	protein_coding
XLOC_012603	-1.06278	1.13384	0.470814	TCONS_00063187	CIT	ENST00000392521.2	ENSG00000122966.9	protein_coding
XLOC_026835	-1.06274	0.509622	0.193303	TCONS_00123830	RAPH1	ENST00000457812.1	ENSG00000173166.12	protein_coding
XLOC_043301	-1.06272	8.37796	3.72332	TCONS_00199035	FAM115A	ENST00000479870.1	ENSG00000198420.5	protein_coding
XLOC_045715	-1.06267	1.21035	0.488063	TCONS_00209520	FAM83H	ENST00000388913.3	ENSG00000180921.6	protein_coding
XLOC_011140	-1.06264	3.43588	1.4293	TCONS_00054028	METAP2	ENST00000535095.1	ENSG00000111142.9	protein_coding
XLOC_048590	-1.06258	0.370838	0.116629	TCONS_00220386	STARD8	ENST00000488088.1	ENSG00000130052.9	protein_coding
XLOC_000885	-1.06229	4.17771	1.83995	TCONS_00004558	SRSF11	ENST00000370951.1	ENSG00000116754.9	protein_coding
XLOC_026562	-1.06187	0.185631	0.0569001	TCONS_00122417	FIGN	ENST00000409634.1	ENSG00000182263.8	protein_coding
XLOC_010743	-1.06172	2.02157	0.859108	TCONS_00051448	DIP2B	ENST00000455310.1	ENSG00000066084.7	protein_coding
XLOC_037803	-1.06157	0.430638	0.150631	TCONS_00174938	SH3PXD2B	ENST00000519643.1	ENSG00000174705.7	protein_coding
XLOC_034703	-1.06152	1.24401	0.522931	TCONS_00161525	EIF4E	ENST00000450253.2	ENSG00000151247.8	protein_coding
XLOC_029423	-1.06147	0.744893	0.268553	TCONS_00134734	MGAT3	ENST00000341184.6	ENSG00000128268.11	protein_coding
XLOC_034644	-1.06133	1.27306	0.542887	TCONS_00161231	WDFY3	ENST00000322366.6	ENSG00000163625.11	protein_coding
XLOC_003372	-1.06114	1.66359	0.669602	TCONS_00016680	DDAH1	ENST00000284031.8	ENSG00000153904.12	protein_coding
XLOC_010279	-1.06114	1.22964	0.513059	TCONS_00048763	ERC1	ENST00000545318.1	ENSG00000082805.12	protein_coding
XLOC_025974	-1.06114	2.20969	0.921975	TCONS_00120082	TGOLN2	ENST00000282120.2	ENSG00000152291.9	protein_coding
XLOC_011187	-1.0609	0.510841	0.165698	TCONS_00054339	DRAM1	ENST00000258534.8	ENSG00000136048.9	protein_coding
XLOC_012503	-1.06076	1.09463	0.446008	TCONS_00062485	SSH1	ENST00000360239.3	ENSG00000084112.8	protein_coding
XLOC_022129	-1.06073	2.53534	1.09705	TCONS_00102566	MEGF8	ENST00000251268.5	ENSG00000105429.7	protein_coding
XLOC_032148	-1.06072	0.109367	0.0121462	TCONS_00150170	CD200R1	ENST00000471858.1	ENSG00000163606.6	protein_coding
XLOC_036285	-1.06022	0.26041	0.106415	TCONS_00168162	PCDHGA1	ENST00000378105.3	ENSG00000204956.4	protein_coding
XLOC_038292	-1.06009	2.10882	0.876484	TCONS_00176771	ZNF192	ENST00000457389.2	ENSG00000198315.5	protein_coding
XLOC_027313	-1.06	1.79634	0.770659	TCONS_00125840	C20orf29	ENST00000379573.2	ENSG00000125843.6	protein_coding
XLOC_012578	-1.05908	3.75788	1.63116	TCONS_00063042	C12orf49	ENST00000261318.3	ENSG00000111412.4	protein_coding
XLOC_015340	-1.05886	0.101075	0.0273828	TCONS_00075422	ESR2	ENST00000556275.1	ENSG00000140009.14	protein_coding
XLOC_050062	-1.05871	1.00935	0.41561	TCONS_00225506	ODZ1	ENST00000371130.3	ENSG00000009694.9	protein_coding
XLOC_038508	-1.05868	1.37203	0.547079	TCONS_00178074	BRPF3	ENST00000357641.6	ENSG00000096070.14	protein_coding
XLOC_010615	-1.05858	3.23795	1.3893	TCONS_00050686	DNM1L	ENST00000452533.2	ENSG00000087470.12	protein_coding
XLOC_049500	-1.05843	1.50775	0.627483	TCONS_00223631	SLC9A7	ENST00000328306.4	ENSG00000065923.5	protein_coding
XLOC_031433	-1.05836	0.206981	0.0537665	TCONS_00145980	AC069257.9	ENST00000416660.1	ENSG00000163959.5	protein_coding
XLOC_037277	-1.05836	0.431999	0.112218	TCONS_00172478	CTD-2260A17.2	ENST00000501338.1	ENSG00000247121.2	protein_coding
XLOC_020266	-1.05834	0.914201	0.376357	TCONS_00096064	SYNRG	ENST00000346661.3	ENSG00000006114.10	protein_coding
XLOC_043133	-1.0582	0.673334	0.256575	TCONS_00198301	ZNF800	ENST00000485577.1	ENSG00000048405.5	protein_coding
XLOC_010613	-1.05814	0.48512	0.184721	TCONS_00050653	BICD1	ENST00000551848.1	ENSG00000151746.8	protein_coding
XLOC_021129	-1.0581	0.317563	0.112776	TCONS_00099164	SETBP1	ENST00000426838.2	ENSG00000152217.10	protein_coding
XLOC_025028	-1.0581	0.35592	0.126397	TCONS_00114775	PARD3B	ENST00000415947.1	ENSG00000116117.13	protein_coding
XLOC_003190	-1.05787	0.557892	0.207378	TCONS_00015944	AL357673.1	ENST00000536061.1	ENSG00000248835.2	protein_coding
XLOC_011385	-1.05779	0.64224	0.243236	TCONS_00055562	SETD1B	ENST00000542440.1	ENSG00000139718.5	protein_coding
XLOC_015129	-1.05772	2.09123	0.875964	TCONS_00074499	BAZ1A	ENST00000358716.4	ENSG00000198604.5	protein_coding
XLOC_033312	-1.05772	0.623398	0.235714	TCONS_00155784	LPHN3	ENST00000512091.1	ENSG00000150471.9	protein_coding
XLOC_031886	-1.05769	1.19602	0.446453	TCONS_00148999	CHDH	ENST00000315251.5	ENSG00000016391.5	protein_coding
XLOC_024660	-1.05764	0.772429	0.288913	TCONS_00112829	EPC2	ENST00000457184.1	ENSG00000135999.7	protein_coding
XLOC_018702	-1.05686	3.13684	1.34796	TCONS_00090273	AP1G1	ENST00000299980.3	ENSG00000166747.6	protein_coding
XLOC_006112	-1.05685	0.338562	0.114147	TCONS_00027720	RP11-108K14.4	ENST00000482993.2	ENSG00000214279.6	protein_coding
XLOC_026867	-1.0568	1.91424	0.796234	TCONS_00123943	METTL21A	ENST00000432416.1	ENSG00000144401.9	protein_coding
XLOC_022024	-1.05607	3.58975	1.4928	TCONS_00102136	ZNF146	ENST00000456324.1	ENSG00000167635.6	protein_coding
XLOC_032783	-1.05596	1.78598	0.760341	TCONS_00153582	UBXN7	ENST00000296328.4	ENSG00000163960.7	protein_coding
XLOC_021690	-1.0556	2.01237	0.700951	TCONS_00100950	RAB11B	ENST00000328024.5	ENSG00000185236.6	protein_coding
XLOC_017109	-1.05546	1.32191	0.566934	TCONS_00083645	HERC1	ENST00000443617.2	ENSG00000103657.8	protein_coding
XLOC_050103	-1.05545	1.00513	0.414228	TCONS_00225638	MBNL3	ENST00000538204.1	ENSG00000076770.10	protein_coding
XLOC_033696	-1.05529	0.467164	0.187685	TCONS_00157387	KIAA1109	ENST00000264501.4	ENSG00000138688.9	protein_coding
XLOC_017726	-1.05526	3.52541	1.51619	TCONS_00086375	ABCC1	ENST00000399410.3	ENSG00000103222.12	protein_coding
XLOC_008548	-1.05491	1.06485	0.440811	TCONS_00039470	CEP164	ENST00000525734.1	ENSG00000110274.8	protein_coding
XLOC_030413	-1.05438	0.745819	0.291986	TCONS_00140583	NBEAL2	ENST00000383740.2	ENSG00000160796.10	protein_coding
XLOC_032937	-1.05438	0.520922	0.20394	TCONS_00154218	SH3BP2	ENST00000389838.2	ENSG00000087266.11	protein_coding
XLOC_021424	-1.05419	0.32061	0.0942445	TCONS_00100077	ZBTB7C	ENST00000535628.1	ENSG00000184828.3	protein_coding
XLOC_001853	-1.05408	1.18327	0.499433	TCONS_00009128	CEP350	ENST00000367607.3	ENSG00000135837.11	protein_coding
XLOC_044007	-1.05388	12.3319	5.60219	TCONS_00201874	MCM4	ENST00000518221.1	ENSG00000104738.10	protein_coding
XLOC_025228	-1.0538	6.00402	2.62333	TCONS_00115985	PSMD1	ENST00000373635.4	ENSG00000173692.8	protein_coding
XLOC_030154	-1.0538	2.99685	1.2679	TCONS_00139039	VHL	ENST00000256474.2	ENSG00000134086.6	protein_coding
XLOC_032186	-1.0538	1.33257	0.541878	TCONS_00150434	GSK3B	ENST00000264235.8	ENSG00000082701.9	protein_coding
XLOC_018340	-1.05354	4.04218	1.74324	TCONS_00088960	USP7	ENST00000344836.4	ENSG00000187555.8	protein_coding
XLOC_014903	-1.05342	1.56682	0.65346	TCONS_00072845	KIAA0284	ENST00000556508.1	ENSG00000099814.8	protein_coding
XLOC_018497	-1.05328	4.82303	2.11229	TCONS_00089580	TBC1D10B	ENST00000475650.1	ENSG00000169221.8	protein_coding
XLOC_031143	-1.05313	2.62615	1.12969	TCONS_00144345	GMPS	ENST00000496455.1	ENSG00000163655.8	protein_coding
XLOC_026459	-1.05307	0.339298	0.129121	TCONS_00121928	ZEB2	ENST00000392860.3	ENSG00000169554.9	protein_coding
XLOC_045223	-1.05281	1.38279	0.57554	TCONS_00207002	NCOA2	ENST00000452400.2	ENSG00000140396.7	protein_coding
XLOC_011577	-1.05273	15.4606	7.09074	TCONS_00056790	CHD4	ENST00000544484.1	ENSG00000111642.8	protein_coding
XLOC_012632	-1.05261	2.32592	0.980315	TCONS_00063400	CAMKK2	ENST00000392474.2	ENSG00000110931.12	protein_coding
XLOC_004771	-1.05258	1.94349	0.832425	TCONS_00022938	CEP170	ENST00000366542.1	ENSG00000143702.10	protein_coding
XLOC_032357	-1.05241	0.69292	0.257116	TCONS_00151478	PIK3CB	ENST00000477593.1	ENSG00000051382.4	protein_coding
XLOC_046447	-1.05204	0.727112	0.286316	TCONS_00211730	SECISBP2	ENST00000375807.3	ENSG00000187742.9	protein_coding
XLOC_024266	-1.05193	1.10266	0.452319	TCONS_00111211	INPP4A	ENST00000409016.3	ENSG00000040933.10	protein_coding
XLOC_034987	-1.05128	1.29175	0.532618	TCONS_00162736	OTUD4	ENST00000455611.2	ENSG00000164164.11	protein_coding
XLOC_030417	-1.05119	1.23676	0.497154	TCONS_00140604	KLHL18	ENST00000433449.1	ENSG00000114648.7	protein_coding
XLOC_001883	-1.05091	17.8967	8.19263	TCONS_00009248	DHX9	ENST00000399175.2	ENSG00000135829.11	protein_coding
XLOC_011537	-1.05064	5.7704	2.51244	TCONS_00056539	FOXM1	ENST00000536066.1	ENSG00000111206.8	protein_coding
XLOC_007546	-1.05063	0.0981071	0.0240962	TCONS_00033909	KCNC1	ENST00000265969.6	ENSG00000129159.6	protein_coding
XLOC_000660	-1.05045	1.97276	0.835404	TCONS_00003675	MAST2	ENST00000470809.1	ENSG00000086015.13	protein_coding
XLOC_007894	-1.05016	3.8365	1.68789	TCONS_00035372	CTNND1	ENST00000524630.1	ENSG00000198561.8	protein_coding
XLOC_017239	-1.05007	0.232776	0.0617337	TCONS_00084253	NRG4	ENST00000461391.1	ENSG00000169752.11	protein_coding
XLOC_042914	-1.04969	0.90698	0.349131	TCONS_00197055	SMURF1	ENST00000361368.2	ENSG00000198742.5	protein_coding
XLOC_026202	-1.04929	3.23614	1.38164	TCONS_00121112	BUB1	ENST00000535254.1	ENSG00000169679.9	protein_coding
XLOC_012501	-1.04903	5.77072	2.55357	TCONS_00062457	CORO1C	ENST00000261401.3	ENSG00000110880.6	protein_coding
XLOC_008151	-1.04898	6.88609	3.07834	TCONS_00037541	CTTN	ENST00000346329.3	ENSG00000085733.11	protein_coding
XLOC_029352	-1.04898	1.23208	0.490802	TCONS_00134276	HMGXB4	ENST00000420166.1	ENSG00000100281.9	protein_coding
XLOC_030572	-1.04881	0.822662	0.296861	TCONS_00141733	KBTBD8	ENST00000295568.4	ENSG00000163376.7	protein_coding
XLOC_023874	-1.0487	7.48089	3.32189	TCONS_00109467	MSH6	ENST00000446255.1	ENSG00000116062.7	protein_coding
XLOC_002715	-1.04857	9.30683	4.1231	TCONS_00013099	RCC2	ENST00000375436.4	ENSG00000179051.9	protein_coding
XLOC_013802	-1.04855	1.09572	0.448564	TCONS_00067478	RBM26	ENST00000449987.2	ENSG00000139746.10	protein_coding
XLOC_006779	-1.04816	3.46377	1.50285	TCONS_00030429	WAPAL	ENST00000484070.1	ENSG00000062650.11	protein_coding
XLOC_004344	-1.04775	1.10892	0.440908	TCONS_00021187	KIF14	ENST00000367350.4	ENSG00000118193.7	protein_coding
XLOC_006285	-1.04747	0.824401	0.312769	TCONS_00028424	C10orf140	ENST00000449193.2	ENSG00000180592.12	protein_coding
XLOC_040205	-1.04745	3.11452	1.28181	TCONS_00185020	PREP	ENST00000369110.3	ENSG00000085377.8	protein_coding
XLOC_036032	-1.04744	4.13694	1.83985	TCONS_00166821	DCP2	ENST00000515408.1	ENSG00000172795.11	protein_coding
XLOC_022697	-1.04734	1.56043	0.606951	TCONS_00104906	RAB3D	ENST00000222120.2	ENSG00000105514.2	protein_coding
XLOC_032680	-1.04733	1.05494	0.435299	TCONS_00152925	ABCC5	ENST00000334444.6	ENSG00000114770.11	protein_coding
XLOC_019723	-1.04729	0.830616	0.303985	TCONS_00093931	TMEM104	ENST00000335464.5	ENSG00000109066.8	protein_coding
XLOC_016131	-1.0472	1.26984	0.507981	TCONS_00078625	RTF1	ENST00000558298.1	ENSG00000137815.10	protein_coding
XLOC_019594	-1.04711	2.55084	1.10445	TCONS_00093509	DYNLL2	ENST00000240343.5	ENSG00000121083.5	protein_coding
XLOC_046612	-1.047	0.371227	0.14424	TCONS_00212350	PALM2	ENST00000374531.2	ENSG00000243444.3	protein_coding
XLOC_034590	-1.04691	8.15015	3.57539	TCONS_00160931	CCNI	ENST00000237654.4	ENSG00000118816.5	protein_coding
XLOC_037629	-1.04677	2.90398	1.24824	TCONS_00174189	DPYSL3	ENST00000398514.3	ENSG00000113657.8	protein_coding
XLOC_024786	-1.04667	2.51858	1.03893	TCONS_00113453	DYNC1I2	ENST00000452242.1	ENSG00000077380.11	protein_coding
XLOC_013889	-1.04658	0.481158	0.179823	TCONS_00067676	DOCK9	ENST00000400228.2	ENSG00000088387.12	protein_coding
XLOC_019873	-1.04614	28.7491	13.4195	TCONS_00094496	PRPF8	ENST00000304992.5	ENSG00000174231.10	protein_coding
XLOC_048665	-1.04608	1.62991	0.646324	TCONS_00220682	SLC16A2	ENST00000276033.4	ENSG00000147100.4	protein_coding
XLOC_012310	-1.04544	1.76647	0.758809	TCONS_00061367	PAWR	ENST00000548075.1	ENSG00000177425.6	protein_coding
XLOC_041168	-1.04533	1.33145	0.548895	TCONS_00188591	2016-09-07	ENST00000435235.1	ENSG00000122545.12	protein_coding
XLOC_008014	-1.04518	0.278331	0.0778667	TCONS_00036194	FLRT1	ENST00000246841.3	ENSG00000126500.3	protein_coding
XLOC_020736	-1.04514	0.622698	0.220192	TCONS_00098108	QRICH2	ENST00000262765.5	ENSG00000129646.8	protein_coding
XLOC_014492	-1.04403	0.537356	0.191244	TCONS_00070672	KIAA0247	ENST00000342745.4	ENSG00000100647.7	protein_coding
XLOC_018560	-1.04377	0.319495	0.0996563	TCONS_00089783	ZNF423	ENST00000262383.2	ENSG00000102935.5	protein_coding
XLOC_035442	-1.04328	1.55114	0.647591	TCONS_00164320	FAM105B	ENST00000503023.1	ENSG00000154124.4	protein_coding
XLOC_041662	-1.04282	1.1926	0.498766	TCONS_00190814	ZNF655	ENST00000320583.5	ENSG00000197343.5	protein_coding
XLOC_028325	-1.04256	0.388195	0.117522	TCONS_00130191	SPATA2	ENST00000289431.5	ENSG00000158480.6	protein_coding
XLOC_000484	-1.04231	0.291872	0.0788939	TCONS_00002463	ZBTB8B	ENST00000415091.2	ENSG00000215897.4	protein_coding
XLOC_025275	-1.04231	0.924763	0.249966	TCONS_00116399	SPP2	ENST00000373368.1	ENSG00000072080.6	protein_coding
XLOC_024459	-1.04223	0.94834	0.381588	TCONS_00112151	EPB41L5	ENST00000263713.5	ENSG00000115109.9	protein_coding
XLOC_023778	-1.0422	2.16709	0.964704	TCONS_00108956	BIRC6	ENST00000421745.2	ENSG00000115760.9	protein_coding
XLOC_037109	-1.04211	1.78868	0.731785	TCONS_00171784	ENC1	ENST00000302351.4	ENSG00000171617.8	protein_coding
XLOC_002379	-1.04198	3.38037	1.42282	TCONS_00011522	ZNF238	ENST00000366538.3	ENSG00000179456.8	protein_coding
XLOC_027916	-1.04176	2.07333	0.876367	TCONS_00128628	SLC23A2	ENST00000338244.1	ENSG00000089057.10	protein_coding
XLOC_030219	-1.04169	0.926125	0.350779	TCONS_00139404	KAT2B	ENST00000263754.4	ENSG00000114166.7	protein_coding
XLOC_039794	-1.04169	1.45911	0.552654	TCONS_00183420	STK38	ENST00000229812.7	ENSG00000112079.8	protein_coding
XLOC_019613	-1.04163	9.15769	4.21856	TCONS_00093557	CLTC	ENST00000393043.1	ENSG00000141367.5	protein_coding
XLOC_049807	-1.0415	0.681579	0.274046	TCONS_00224711	BRWD3	ENST00000373275.4	ENSG00000165288.10	protein_coding
XLOC_026544	-1.04105	0.412671	0.155287	TCONS_00122325	RBMS1	ENST00000474820.1	ENSG00000153250.13	protein_coding
XLOC_048155	-1.04053	1.21519	0.488098	TCONS_00218867	TBL1X	ENST00000407597.2	ENSG00000101849.11	protein_coding
XLOC_040938	-1.04045	0.159806	0.0265497	TCONS_00187356	AC110781.3	ENST00000402221.1	ENSG00000176349.7	protein_coding
XLOC_018147	-1.03985	0.314394	0.0925354	TCONS_00088020	CMIP	ENST00000537098.1	ENSG00000153815.8	protein_coding
XLOC_045734	-1.03956	2.88025	1.23006	TCONS_00209701	CPSF1	ENST00000531480.1	ENSG00000071894.9	protein_coding
XLOC_040242	-1.03955	0.752133	0.304833	TCONS_00185172	MICAL1	ENST00000456101.2	ENSG00000135596.12	protein_coding
XLOC_041007	-1.03951	0.896374	0.357367	TCONS_00187774	PHF14	ENST00000521747.1	ENSG00000106443.10	protein_coding
XLOC_007754	-1.03883	2.01527	0.859799	TCONS_00035064	MADD	ENST00000453571.1	ENSG00000110514.13	protein_coding
XLOC_017782	-1.03862	4.01582	1.8047	TCONS_00086640	DCTN5	ENST00000300087.2	ENSG00000166847.4	protein_coding
XLOC_013311	-1.03848	8.7827	4.03516	TCONS_00065552	IPO5	ENST00000477600.1	ENSG00000065150.12	protein_coding
XLOC_045380	-1.03845	2.00801	0.849683	TCONS_00207765	RBM12B	ENST00000399300.2	ENSG00000183808.7	protein_coding
XLOC_019941	-1.03838	1.52956	0.603937	TCONS_00094713	KIAA0753	ENST00000361413.2	ENSG00000198920.3	protein_coding
XLOC_018767	-1.03814	3.42094	1.4264	TCONS_00090484	ZDHHC7	ENST00000313732.4	ENSG00000153786.7	protein_coding
XLOC_043765	-1.03755	6.41076	2.88022	TCONS_00200413	XPO7	ENST00000434536.1	ENSG00000130227.11	protein_coding
XLOC_017304	-1.03729	1.63546	0.650068	TCONS_00084607	RP13-996F3.5	ENST00000560844.1	ENSG00000215749.7	protein_coding
XLOC_020457	-1.03709	4.53275	1.73009	TCONS_00096970	ARL17B	ENST00000434041.1	ENSG00000228696.2	protein_coding
XLOC_040664	-1.0369	1.04465	0.431393	TCONS_00186910	WDR27	ENST00000479310.1	ENSG00000184465.11	protein_coding
XLOC_035104	-1.03679	1.03573	0.411397	TCONS_00163124	NAF1	ENST00000509434.1	ENSG00000145414.4	protein_coding
XLOC_004711	-1.03656	0.492186	0.200671	TCONS_00022798	LYST	ENST00000389794.3	ENSG00000143669.8	protein_coding
XLOC_019373	-1.03606	3.91706	1.71088	TCONS_00092378	MSL1	ENST00000339569.4	ENSG00000188895.5	protein_coding
XLOC_009363	-1.03601	1.41645	0.556887	TCONS_00043804	PATL1	ENST00000300146.9	ENSG00000166889.11	protein_coding
XLOC_027088	-1.03574	0.627524	0.186685	TCONS_00125011	GBX2	ENST00000306318.4	ENSG00000168505.6	protein_coding
XLOC_036649	-1.0357	4.68845	2.07361	TCONS_00170194	LPCAT1	ENST00000475622.1	ENSG00000153395.5	protein_coding
XLOC_016364	-1.0355	1.92297	0.783481	TCONS_00079888	SMAD6	ENST00000288840.4	ENSG00000137834.9	protein_coding
XLOC_020384	-1.03541	3.51061	1.52295	TCONS_00096604	STAT3	ENST00000264657.4	ENSG00000168610.9	protein_coding
XLOC_030492	-1.0353	2.44555	1.07704	TCONS_00141262	NISCH	ENST00000479054.1	ENSG00000010322.10	protein_coding
XLOC_005968	-1.03523	1.08477	0.441892	TCONS_00026972	VTI1A	ENST00000483122.1	ENSG00000151532.9	protein_coding
XLOC_045331	-1.03519	0.595149	0.163716	TCONS_00207507	REXO1L2P	ENST00000540724.1	ENSG00000255940.1	protein_coding
XLOC_049873	-1.03519	0.298605	0.0821417	TCONS_00224866	NOX1	ENST00000372966.3	ENSG00000007952.12	protein_coding
XLOC_017028	-1.03516	7.76403	3.48028	TCONS_00083191	ARPP19	ENST00000249822.3	ENSG00000128989.4	protein_coding
XLOC_014472	-1.03495	0.870373	0.347382	TCONS_00070522	MPP5	ENST00000261681.4	ENSG00000072415.4	protein_coding
XLOC_015715	-1.03489	1.79968	0.7464	TCONS_00077603	JAG2	ENST00000331782.3	ENSG00000184916.4	protein_coding
XLOC_013945	-1.03417	0.567751	0.207823	TCONS_00067841	IRS2	ENST00000375856.3	ENSG00000185950.7	protein_coding
XLOC_036014	-1.03413	2.11735	0.902444	TCONS_00166730	WDR36	ENST00000506538.2	ENSG00000134987.7	protein_coding
XLOC_014430	-1.03407	0.836978	0.310247	TCONS_00070162	SLC38A6	ENST00000354886.2	ENSG00000139974.11	protein_coding
XLOC_023021	-1.03396	0.782095	0.260124	TCONS_00106177	C19orf54	ENST00000378313.2	ENSG00000188493.8	protein_coding
XLOC_033171	-1.03374	3.78244	1.63565	TCONS_00155232	UBE2K	ENST00000261427.5	ENSG00000078140.9	protein_coding
XLOC_006461	-1.03305	1.20776	0.491276	TCONS_00029061	2016-03-08	ENST00000453424.1	ENSG00000165406.9	protein_coding
XLOC_022791	-1.03284	1.40989	0.615244	TCONS_00105259	CALR3	ENST00000269881.2	ENSG00000141979.3	protein_coding
XLOC_042354	-1.03281	1.21702	0.498638	TCONS_00194579	OSBPL3	ENST00000313367.2	ENSG00000070882.8	protein_coding
XLOC_014349	-1.0328	0.389783	0.1302	TCONS_00069700	GPR137C	ENST00000321662.6	ENSG00000180998.7	protein_coding
XLOC_036625	-1.0328	0.676738	0.226052	TCONS_00170048	AC138035.1	ENST00000456544.2	ENSG00000238035.2	protein_coding
XLOC_050078	-1.03269	1.34378	0.516224	TCONS_00225527	SMARCA1	ENST00000371121.3	ENSG00000102038.10	protein_coding
XLOC_012607	-1.03264	0.842217	0.328851	TCONS_00063269	PXN	ENST00000458477.2	ENSG00000089159.10	protein_coding
XLOC_040245	-1.03249	1.68029	0.645023	TCONS_00185204	WASF1	ENST00000392587.2	ENSG00000112290.8	protein_coding
XLOC_004228	-1.03246	1.46965	0.635168	TCONS_00020829	ABL2	ENST00000502732.1	ENSG00000143322.15	protein_coding
XLOC_023662	-1.0324	0.878371	0.342783	TCONS_00108298	GEN1	ENST00000317402.7	ENSG00000178295.9	protein_coding
XLOC_019884	-1.03173	0.454237	0.15236	TCONS_00094528	MNT	ENST00000174618.4	ENSG00000070444.7	protein_coding
XLOC_001241	-1.03172	3.03586	1.31015	TCONS_00006194	TTF2	ENST00000369466.3	ENSG00000116830.5	protein_coding
XLOC_035991	-1.03165	2.40955	0.974852	TCONS_00166659	C5orf30	ENST00000319933.2	ENSG00000181751.5	protein_coding
XLOC_033520	-1.03098	0.488695	0.186425	TCONS_00156691	FAM190A	ENST00000505073.1	ENSG00000184305.9	protein_coding
XLOC_022334	-1.0308	0.987541	0.394849	TCONS_00103418	ZNF331	ENST00000513929.1	ENSG00000130844.11	protein_coding
XLOC_036035	-1.03078	1.85703	0.805695	TCONS_00166839	YTHDC2	ENST00000161863.4	ENSG00000047188.10	protein_coding
XLOC_038883	-1.0306	1.35859	0.534397	TCONS_00179532	POU3F2	ENST00000328345.5	ENSG00000184486.6	protein_coding
XLOC_009109	-1.03034	1.12371	0.475233	TCONS_00042890	FBXO3	ENST00000526785.1	ENSG00000110429.8	protein_coding
XLOC_022468	-1.03021	1.26122	0.536935	TCONS_00103961	ZNF264	ENST00000263095.5	ENSG00000083844.5	protein_coding
XLOC_004118	-1.03008	1.24384	0.526029	TCONS_00020435	AL033532.1	ENST00000440990.1	ENSG00000235471.1	protein_coding
XLOC_003985	-1.03	1.84108	0.770833	TCONS_00019788	ETV3	ENST00000368192.4	ENSG00000117036.7	protein_coding
XLOC_039264	-1.02989	1.12246	0.483711	TCONS_00180891	SCAF8	ENST00000367178.3	ENSG00000213079.5	protein_coding
XLOC_028631	-1.02985	0.468879	0.193058	TCONS_00131231	ITSN1	ENST00000399353.1	ENSG00000205726.8	protein_coding
XLOC_022509	-1.02958	5.16459	1.83013	TCONS_00104194	AC008993.1	ENST00000391654.3	ENSG00000225373.1	protein_coding
XLOC_001905	-1.02956	0.113985	0.0371333	TCONS_00009355	HMCN1	ENST00000271588.4	ENSG00000143341.7	protein_coding
XLOC_047224	-1.02933	0.931218	0.377808	TCONS_00215446	ANKRD18A	ENST00000313339.3	ENSG00000180071.11	protein_coding
XLOC_016406	-1.0293	2.03363	0.892763	TCONS_00080136	ARIH1	ENST00000379887.4	ENSG00000166233.6	protein_coding
XLOC_019047	-1.02929	1.86118	0.703633	TCONS_00091177	NDEL1	ENST00000380025.3	ENSG00000166579.10	protein_coding
XLOC_018006	-1.0291	0.332051	0.096722	TCONS_00087410	MMP15	ENST00000219271.3	ENSG00000102996.3	protein_coding
XLOC_023997	-1.02901	0.775106	0.304008	TCONS_00110040	ANTXR1	ENST00000303714.4	ENSG00000169604.15	protein_coding
XLOC_007945	-1.02876	12.691	5.5924	TCONS_00035677	CCDC86	ENST00000227520.5	ENSG00000110104.5	protein_coding
XLOC_022596	-1.02874	0.460436	0.12873	TCONS_00104488	TICAM1	ENST00000248244.4	ENSG00000127666.7	protein_coding
XLOC_018050	-1.02838	3.36112	1.41687	TCONS_00087664	CTCF	ENST00000401394.1	ENSG00000102974.9	protein_coding
XLOC_019196	-1.02832	0.485854	0.174063	TCONS_00091719	CCDC144C	ENST00000340196.4	ENSG00000154898.10	protein_coding
XLOC_022265	-1.02832	2.08293	0.873484	TCONS_00103122	SCAF1	ENST00000360565.2	ENSG00000126461.8	protein_coding
XLOC_038553	-1.02818	2.76079	1.19389	TCONS_00178266	NFYA	ENST00000341376.6	ENSG00000001167.10	protein_coding
XLOC_017627	-1.028	2.07812	0.91431	TCONS_00085973	PDPK1	ENST00000342085.4	ENSG00000140992.12	protein_coding
XLOC_010169	-1.02797	4.97208	2.26748	TCONS_00048547	NCAPD3	ENST00000526787.2	ENSG00000151503.7	protein_coding
XLOC_042156	-1.02767	1.19254	0.430611	TCONS_00193528	AC093726.6	ENST00000411526.1	ENSG00000214106.3	protein_coding
XLOC_046676	-1.02767	0.698133	0.273115	TCONS_00212657	DAB2IP	ENST00000394340.3	ENSG00000136848.12	protein_coding
XLOC_000149	-1.02758	6.18709	2.75495	TCONS_00000806	TARDBP	ENST00000473118.1	ENSG00000120948.10	protein_coding
XLOC_033853	-1.02735	0.599504	0.222329	TCONS_00157996	KIAA0922	ENST00000440693.1	ENSG00000121210.11	protein_coding
XLOC_009403	-1.02701	3.7935	1.74971	TCONS_00044155	AHNAK	ENST00000530124.1	ENSG00000124942.7	protein_coding
XLOC_043736	-1.0269	1.37541	0.598748	TCONS_00200275	PCM1	ENST00000325083.8	ENSG00000078674.11	protein_coding
XLOC_004478	-1.02681	4.15368	1.86588	TCONS_00021837	LPGAT1	ENST00000366997.4	ENSG00000123684.8	protein_coding
XLOC_043244	-1.02641	0.922948	0.37682	TCONS_00198781	JHDM1D	ENST00000397560.2	ENSG00000006459.6	protein_coding
XLOC_022435	-1.02632	1.20178	0.381214	TCONS_00103886	ZNF580	ENST00000325333.4	ENSG00000213015.3	protein_coding
XLOC_009173	-1.02604	0.453639	0.173951	TCONS_00043133	PHF21A	ENST00000257821.4	ENSG00000135365.11	protein_coding
XLOC_017744	-1.02586	1.47692	0.605013	TCONS_00086450	CCP110	ENST00000396212.1	ENSG00000103540.10	protein_coding
XLOC_001518	-1.02581	4.96049	2.23111	TCONS_00007203	UBAP2L	ENST00000343815.6	ENSG00000143569.13	protein_coding
XLOC_047879	-1.02581	0.735288	0.281728	TCONS_00217715	GOLGA2	ENST00000421699.2	ENSG00000167110.10	protein_coding
XLOC_040112	-1.0256	3.46464	1.57889	TCONS_00184635	SNX14	ENST00000369628.2	ENSG00000135317.7	protein_coding
XLOC_012935	-1.02542	0.664801	0.267562	TCONS_00064388	SPATA13	ENST00000466831.1	ENSG00000182957.8	protein_coding
XLOC_008409	-1.02534	0.650298	0.224472	TCONS_00038776	JRKL	ENST00000546177.1	ENSG00000183340.5	protein_coding
XLOC_001591	-1.02524	1.5238	0.638679	TCONS_00007837	KIRREL	ENST00000392272.2	ENSG00000183853.13	protein_coding
XLOC_044981	-1.025	3.37997	1.51114	TCONS_00206023	RAB11FIP1	ENST00000287263.4	ENSG00000156675.10	protein_coding
XLOC_008063	-1.02498	0.98043	0.38139	TCONS_00036693	SIPA1	ENST00000534313.1	ENSG00000213445.4	protein_coding
XLOC_043032	-1.02494	0.575706	0.219863	TCONS_00197891	NRCAM	ENST00000537765.1	ENSG00000091129.13	protein_coding
XLOC_014581	-1.02477	0.239472	0.0829189	TCONS_00071404	NRXN3	ENST00000554738.1	ENSG00000021645.12	protein_coding
XLOC_004763	-1.02459	0.201638	0.0419676	TCONS_00022912	PLD5	ENST00000314833.6	ENSG00000180287.11	protein_coding
XLOC_014368	-1.02459	0.14693	0.0305809	TCONS_00069810	LGALS3	ENST00000553493.1	ENSG00000131981.10	protein_coding
XLOC_014468	-1.0243	0.822251	0.313206	TCONS_00070483	GPHN	ENST00000315266.5	ENSG00000171723.11	protein_coding
XLOC_048121	-1.02417	3.04389	1.28035	TCONS_00218772	AKAP17A	ENST00000313871.3	ENSG00000197976.6	protein_coding
XLOC_050512	-1.02417	3.04389	1.28035	TCONS_00226872	AKAP17A	ENSTR0000313871.3	ENSGR0000197976.6	protein_coding
XLOC_036068	-1.02416	1.23247	0.530486	TCONS_00166939	DMXL1	ENST00000509902.1	ENSG00000172869.10	protein_coding
XLOC_034447	-1.02381	2.3693	0.999955	TCONS_00160411	PPAT	ENST00000264220.2	ENSG00000128059.4	protein_coding
XLOC_035856	-1.02375	0.2672	0.0930715	TCONS_00166107	RASGRF2	ENST00000265080.4	ENSG00000113319.7	protein_coding
XLOC_041880	-1.0233	0.419935	0.146689	TCONS_00192194	CCDC136	ENST00000485998.2	ENSG00000128596.11	protein_coding
XLOC_032976	-1.02329	1.26448	0.5264	TCONS_00154502	KIAA0232	ENST00000503278.1	ENSG00000170871.7	protein_coding
XLOC_022540	-1.02319	4.09453	1.78488	TCONS_00104294	TCF3	ENST00000453954.1	ENSG00000071564.8	protein_coding
XLOC_045348	-1.02317	0.493381	0.193596	TCONS_00207566	MMP16	ENST00000286614.6	ENSG00000156103.11	protein_coding
XLOC_020804	-1.02313	7.12483	3.183	TCONS_00098383	ARHGDIA	ENST00000541078.1	ENSG00000141522.6	protein_coding
XLOC_003006	-1.02309	0.707324	0.267932	TCONS_00014877	BMP8B	ENST00000372827.3	ENSG00000116985.6	protein_coding
XLOC_036727	-1.02287	0.905293	0.373903	TCONS_00170414	ANKH	ENST00000535119.1	ENSG00000154122.8	protein_coding
XLOC_023978	-1.02271	0.474077	0.179222	TCONS_00109942	MEIS1	ENST00000496248.1	ENSG00000143995.12	protein_coding
XLOC_018323	-1.02269	5.19903	2.2695	TCONS_00088918	GLYR1	ENST00000321919.7	ENSG00000140632.9	protein_coding
XLOC_015315	-1.02258	0.868337	0.340371	TCONS_00075358	SIX4	ENST00000216513.4	ENSG00000100625.6	protein_coding
XLOC_013779	-1.02256	0.469347	0.181526	TCONS_00067395	KLF12	ENST00000377669.2	ENSG00000118922.11	protein_coding
XLOC_020238	-1.02252	0.75636	0.301666	TCONS_00095915	SLFN13	ENST00000360502.2	ENSG00000154760.9	protein_coding
XLOC_035617	-1.02248	0.617679	0.244444	TCONS_00164916	PARP8	ENST00000503790.2	ENSG00000151883.10	protein_coding
XLOC_005907	-1.0223	2.71715	1.13828	TCONS_00026732	C10orf26	ENST00000448841.1	ENSG00000166272.12	protein_coding
XLOC_007760	-1.02202	0.84186	0.341335	TCONS_00035141	PTPRJ	ENST00000278456.6	ENSG00000149177.7	protein_coding
XLOC_040251	-1.02166	0.555124	0.208527	TCONS_00185243	CDK19	ENST00000392576.1	ENSG00000155111.9	protein_coding
XLOC_005188	-1.02157	2.25094	0.952855	TCONS_00023914	SUV39H2	ENST00000378331.5	ENSG00000152455.11	protein_coding
XLOC_022613	-1.02124	1.51282	0.602496	TCONS_00104556	MLLT1	ENST00000252674.6	ENSG00000130382.6	protein_coding
XLOC_030041	-1.02122	1.04786	0.413964	TCONS_00138489	RABL2B	ENST00000435118.1	ENSG00000079974.13	protein_coding
XLOC_038547	-1.02119	0.580661	0.217368	TCONS_00178246	DAAM2	ENST00000274867.4	ENSG00000146122.12	protein_coding
XLOC_007368	-1.02109	0.894265	0.349585	TCONS_00033051	PGAP2	ENST00000528216.1	ENSG00000148985.14	protein_coding
XLOC_034831	-1.02104	0.4155	0.139866	TCONS_00162191	PRSS12	ENST00000296498.3	ENSG00000164099.3	protein_coding
XLOC_048544	-1.02104	0.263835	0.0888123	TCONS_00220272	KLF8	ENST00000476898.1	ENSG00000102349.10	protein_coding
XLOC_025304	-1.02102	0.677542	0.240939	TCONS_00116619	TRAF3IP1	ENST00000391993.3	ENSG00000204104.6	protein_coding
XLOC_011827	-1.02076	0.738461	0.307945	TCONS_00058185	TMTC1	ENST00000540901.1	ENSG00000133687.10	protein_coding
XLOC_019706	-1.0207	0.376933	0.112329	TCONS_00093836	SOX9	ENST00000245479.2	ENSG00000125398.4	protein_coding
XLOC_047047	-1.02064	0.481632	0.179413	TCONS_00214720	MLLT3	ENST00000380338.4	ENSG00000171843.10	protein_coding
XLOC_006316	-1.0206	4.76364	2.13879	TCONS_00028544	YME1L1	ENST00000326799.3	ENSG00000136758.12	protein_coding
XLOC_007436	-1.02031	0.851826	0.37103	TCONS_00033284	FXC1	ENST00000254616.6	ENSG00000132286.6	protein_coding
XLOC_003934	-1.02027	2.29407	0.951875	TCONS_00019327	FAM189B	ENST00000350210.2	ENSG00000160767.15	protein_coding
XLOC_003391	-1.02004	1.71634	0.721558	TCONS_00016779	CCBL2	ENST00000446900.2	ENSG00000137944.12	protein_coding
XLOC_036072	-1.02003	4.24198	1.85622	TCONS_00166972	HSD17B4	ENST00000256216.6	ENSG00000133835.9	protein_coding
XLOC_020734	-1.02001	0.800926	0.295941	TCONS_00098101	RNF157	ENST00000269391.5	ENSG00000141576.8	protein_coding
XLOC_027283	-1.02001	0.486114	0.179618	TCONS_00125672	RAD21L1	ENST00000402452.1	ENSG00000244588.1	protein_coding
XLOC_031881	-1.01998	1.56756	0.646739	TCONS_00148986	DCP1A	ENST00000480258.1	ENSG00000162290.11	protein_coding
XLOC_045745	-1.01981	0.759107	0.279246	TCONS_00209813	ZNF251	ENST00000524394.1	ENSG00000198169.3	protein_coding
XLOC_027494	-1.0198	2.04276	0.891664	TCONS_00126544	ASXL1	ENST00000542189.1	ENSG00000171456.11	protein_coding
XLOC_021352	-1.01976	0.73754	0.270894	TCONS_00099830	ZNF521	ENST00000361524.2	ENSG00000198795.5	protein_coding
XLOC_034966	-1.0197	0.708321	0.259334	TCONS_00162615	RNF150	ENST00000379512.2	ENSG00000170153.5	protein_coding
XLOC_023142	-1.01963	1.61947	0.638305	TCONS_00106580	PRKD2	ENST00000433867.1	ENSG00000105287.7	protein_coding
XLOC_010941	-1.01942	2.24589	0.9169	TCONS_00053030	RASSF3	ENST00000541539.1	ENSG00000153179.6	protein_coding
XLOC_011544	-1.01931	0.197855	0.0671325	TCONS_00056561	EFCAB4B	ENST00000333750.5	ENSG00000130038.5	protein_coding
XLOC_016895	-1.01931	1.94454	0.815845	TCONS_00082441	RPAP1	ENST00000304330.3	ENSG00000103932.5	protein_coding
XLOC_002730	-1.01919	0.0745562	0.00705346	TCONS_00013202	TMCO4	ENST00000294543.6	ENSG00000162542.8	protein_coding
XLOC_005867	-1.01919	0.0535034	0.00506174	TCONS_00026515	PAX2	ENST00000553492.1	ENSG00000075891.15	protein_coding
XLOC_021842	-1.01919	0.202936	0.0191989	TCONS_00101439	KLF2	ENST00000248071.4	ENSG00000127528.4	protein_coding
XLOC_028690	-1.01919	0.0754653	0.00713946	TCONS_00131485	PCBP3	ENST00000465077.1	ENSG00000183570.9	protein_coding
XLOC_036250	-1.01919	0.0921013	0.00871333	TCONS_00167953	SLC4A9	ENST00000506757.1	ENSG00000113073.9	protein_coding
XLOC_037147	-1.01893	0.871907	0.348786	TCONS_00171955	LHFPL2	ENST00000380345.2	ENSG00000145685.8	protein_coding
XLOC_018986	-1.01876	2.91127	1.25733	TCONS_00090926	RABEP1	ENST00000408982.2	ENSG00000029725.10	protein_coding
XLOC_011328	-1.0186	1.065	0.422831	TCONS_00055234	RNFT2	ENST00000257575.4	ENSG00000135119.10	protein_coding
XLOC_024256	-1.01857	1.27306	0.548262	TCONS_00111139	ANKRD36	ENST00000461153.2	ENSG00000135976.11	protein_coding
XLOC_008419	-1.01854	0.373754	0.127294	TCONS_00038803	ARHGAP42	ENST00000524892.1	ENSG00000165895.12	protein_coding
XLOC_035990	-1.01832	1.17251	0.483448	TCONS_00166631	PPIP5K2	ENST00000515845.1	ENSG00000145725.11	protein_coding
XLOC_010570	-1.01802	0.568162	0.223389	TCONS_00050449	PPFIBP1	ENST00000538433.1	ENSG00000110841.8	protein_coding
XLOC_023745	-1.01765	0.212641	0.0612013	TCONS_00108713	C2orf16	ENST00000408964.2	ENSG00000221843.2	protein_coding
XLOC_045545	-1.01762	5.31755	2.39315	TCONS_00208532	RAD21	ENST00000297338.2	ENSG00000164754.8	protein_coding
XLOC_019217	-1.01758	2.39548	0.984219	TCONS_00091750	MAP2K3	ENST00000342679.4	ENSG00000034152.13	protein_coding
XLOC_046854	-1.01756	0.582075	0.232524	TCONS_00213799	RXRA	ENST00000484822.1	ENSG00000186350.8	protein_coding
XLOC_018451	-1.01755	10.1061	4.61222	TCONS_00089417	XPO6	ENST00000304658.5	ENSG00000169180.5	protein_coding
XLOC_017318	-1.01753	2.1713	0.962725	TCONS_00084685	HOMER2	ENST00000558090.1	ENSG00000103942.8	protein_coding
XLOC_021575	-1.01745	0.469135	0.128854	TCONS_00100450	CNN2	ENST00000263097.1	ENSG00000064666.6	protein_coding
XLOC_044833	-1.01733	1.6889	0.752074	TCONS_00205260	PSD3	ENST00000327040.8	ENSG00000156011.11	protein_coding
XLOC_019959	-1.01702	4.63958	1.89161	TCONS_00094784	CTDNEP1	ENST00000318988.5	ENSG00000175826.6	protein_coding
XLOC_000666	-1.01679	3.97156	1.68342	TCONS_00003720	RAD54L	ENST00000463715.1	ENSG00000085999.6	protein_coding
XLOC_049691	-1.01658	2.3307	0.968574	TCONS_00224367	EDA2R	ENST00000374719.3	ENSG00000131080.10	protein_coding
XLOC_006466	-1.01657	1.83869	0.728167	TCONS_00029089	AGAP4	ENST00000448048.2	ENSG00000188234.8	protein_coding
XLOC_030474	-1.01647	4.10757	1.83647	TCONS_00141090	RBM15B	ENST00000323686.4	ENSG00000179837.5	protein_coding
XLOC_001715	-1.01632	5.93096	2.69361	TCONS_00008534	UCK2	ENST00000367879.4	ENSG00000143179.7	protein_coding
XLOC_032643	-1.01624	2.57083	1.06827	TCONS_00152754	GNB4	ENST00000232564.3	ENSG00000114450.5	protein_coding
XLOC_003969	-1.01606	3.72461	1.61061	TCONS_00019696	GPATCH4	ENST00000368232.4	ENSG00000160818.11	protein_coding
XLOC_014412	-1.01602	0.245159	0.0846643	TCONS_00070056	DAAM1	ENST00000556596.1	ENSG00000100592.10	protein_coding
XLOC_029289	-1.01581	5.58755	2.53954	TCONS_00133884	NF2	ENST00000413209.2	ENSG00000186575.12	protein_coding
XLOC_043792	-1.01581	1.36524	0.572486	TCONS_00200762	SLC25A37	ENST00000519973.1	ENSG00000147454.8	protein_coding
XLOC_002025	-1.01574	2.52318	1.1334	TCONS_00009852	ZC3H11A	ENST00000466470.1	ENSG00000058673.10	protein_coding
XLOC_036245	-1.01561	1.17807	0.479928	TCONS_00167939	PURA	ENST00000505703.1	ENSG00000185129.4	protein_coding
XLOC_005704	-1.01548	1.0602	0.429966	TCONS_00025831	TSPAN14	ENST00000429989.2	ENSG00000108219.8	protein_coding
XLOC_002196	-1.01527	4.67035	2.12606	TCONS_00010738	CAPN2	ENST00000433674.2	ENSG00000162909.12	protein_coding
XLOC_045454	-1.01501	0.954428	0.382801	TCONS_00208128	ZNF706	ENST00000520984.1	ENSG00000120963.7	protein_coding
XLOC_011971	-1.0145	2.65453	1.17271	TCONS_00058899	CCNT1	ENST00000261900.3	ENSG00000129315.5	protein_coding
XLOC_002786	-1.01437	4.48259	2.0597	TCONS_00013565	SRSF10	ENST00000484146.1	ENSG00000188529.9	protein_coding
XLOC_003617	-1.01433	13.9238	6.59357	TCONS_00017762	NRAS	ENST00000369535.4	ENSG00000213281.4	protein_coding
XLOC_011407	-1.01432	3.65436	1.58479	TCONS_00055783	SETD8	ENST00000330479.4	ENSG00000183955.8	protein_coding
XLOC_012129	-1.01386	2.59158	1.14396	TCONS_00060192	SMARCC2	ENST00000394023.3	ENSG00000139613.7	protein_coding
XLOC_022544	-1.01372	1.42192	0.531394	TCONS_00104325	KLF16	ENST00000541015.1	ENSG00000129911.3	protein_coding
XLOC_017404	-1.0134	9.76891	4.5001	TCONS_00085074	PRC1	ENST00000394249.3	ENSG00000198901.8	protein_coding
XLOC_046442	-1.01336	4.02484	1.76492	TCONS_00211709	SPIN1	ENST00000375859.3	ENSG00000106723.11	protein_coding
XLOC_017950	-1.01333	0.819174	0.330014	TCONS_00087220	CYLD	ENST00000540145.1	ENSG00000083799.10	protein_coding
XLOC_016375	-1.01325	4.86508	2.19995	TCONS_00079978	FEM1B	ENST00000306917.4	ENSG00000169018.4	protein_coding
XLOC_042131	-1.01304	2.27518	0.964223	TCONS_00193428	NUB1	ENST00000413040.2	ENSG00000013374.9	protein_coding
XLOC_010596	-1.01291	0.831602	0.24249	TCONS_00050611	AC024940.1	ENST00000313737.4	ENSG00000177340.4	protein_coding
XLOC_000696	-1.01289	0.0532288	0	TCONS_00003841	SLC5A9	ENST00000533824.1	ENSG00000117834.8	protein_coding
XLOC_011164	-1.01289	0.134406	0	TCONS_00054186	FAM71C	ENST00000324341.1	ENSG00000180219.1	protein_coding
XLOC_014943	-1.01289	0.0327712	0	TCONS_00073076	POTEM	ENST00000551509.1	ENSG00000187537.8	protein_coding
XLOC_038826	-1.01289	0.153558	0	TCONS_00179384	C6orf164	ENST00000369570.3	ENSG00000203871.3	protein_coding
XLOC_042571	-1.01289	0.0618162	0	TCONS_00195727	2016-09-14	ENST00000388975.3	ENSG00000154997.8	protein_coding
XLOC_031871	-1.01278	1.89841	0.828675	TCONS_00148813	PBRM1	ENST00000356770.4	ENSG00000163939.14	protein_coding
XLOC_025018	-1.01242	1.49105	0.629766	TCONS_00114724	ABI2	ENST00000295851.4	ENSG00000138443.10	protein_coding
XLOC_018727	-1.01232	1.37149	0.557654	TCONS_00090364	BCAR1	ENST00000162330.5	ENSG00000050820.11	protein_coding
XLOC_013463	-1.0123	3.53034	1.55036	TCONS_00066220	AL136219.1	ENST00000400592.2	ENSG00000215570.2	protein_coding
XLOC_019855	-1.01217	1.17473	0.509614	TCONS_00094399	VPS53	ENST00000437048.2	ENSG00000141252.13	protein_coding
XLOC_021847	-1.01208	2.09292	0.886941	TCONS_00101460	SIN3B	ENST00000379803.1	ENSG00000127511.4	protein_coding
XLOC_030307	-1.01201	1.57294	0.619105	TCONS_00139831	MLH1	ENST00000231790.2	ENSG00000076242.9	protein_coding
XLOC_042082	-1.01175	0.956387	0.397975	TCONS_00193043	CNTNAP2	ENST00000361727.3	ENSG00000174469.12	protein_coding
XLOC_040261	-1.01173	0.528353	0.192457	TCONS_00185284	TRAF3IP2	ENST00000392555.4	ENSG00000056972.13	protein_coding
XLOC_030683	-1.0117	0.671782	0.243333	TCONS_00142020	CRYBG3	ENST00000182096.4	ENSG00000080200.5	protein_coding
XLOC_001423	-1.01146	0.964734	0.39801	TCONS_00006779	RPRD2	ENST00000492220.1	ENSG00000163125.11	protein_coding
XLOC_049220	-1.01144	1.77874	0.761352	TCONS_00222561	PLXNA3	ENST00000369682.3	ENSG00000130827.5	protein_coding
XLOC_020425	-1.01134	5.11818	2.3212	TCONS_00096834	UBTF	ENST00000343638.5	ENSG00000108312.10	protein_coding
XLOC_042029	-1.01108	0.1893	0.0498194	TCONS_00192895	EPHB6	ENST00000392957.2	ENSG00000106123.7	protein_coding
XLOC_012134	-1.01088	1.34217	0.55178	TCONS_00060332	STAT2	ENST00000556539.1	ENSG00000170581.8	protein_coding
XLOC_046087	-1.01079	0.424348	0.142777	TCONS_00210818	TMEM8B	ENST00000377996.1	ENSG00000137103.11	protein_coding
XLOC_002062	-1.01067	0.851138	0.330342	TCONS_00010075	RASSF5	ENST00000367118.2	ENSG00000136653.13	protein_coding
XLOC_035852	-1.01051	1.1524	0.493279	TCONS_00166077	ZFYVE16	ENST00000338008.5	ENSG00000039319.12	protein_coding
XLOC_009155	-1.01038	1.43205	0.586477	TCONS_00043053	ALX4	ENST00000329255.3	ENSG00000052850.5	protein_coding
XLOC_025604	-1.01038	1.68566	0.690337	TCONS_00118260	FAM98A	ENST00000238823.8	ENSG00000119812.13	protein_coding
XLOC_012484	-1.01014	8.98982	4.06733	TCONS_00062362	CKAP4	ENST00000378026.4	ENSG00000136026.9	protein_coding
XLOC_048552	-1.0101	2.28897	0.975877	TCONS_00220297	ZXDB	ENST00000374888.1	ENSG00000198455.3	protein_coding
XLOC_020770	-1.01007	0.546796	0.20798	TCONS_00098228	TIMP2	ENST00000262768.5	ENSG00000035862.6	protein_coding
XLOC_048996	-1.01003	4.62574	2.07736	TCONS_00221669	OCRL	ENST00000486673.1	ENSG00000122126.10	protein_coding
XLOC_034244	-1.00982	2.03458	0.863534	TCONS_00159652	DCAF16	ENST00000382247.1	ENSG00000163257.6	protein_coding
XLOC_024245	-1.00976	3.37713	1.42345	TCONS_00111092	NCAPH	ENST00000240423.4	ENSG00000121152.5	protein_coding
XLOC_046485	-1.00961	1.42985	0.585364	TCONS_00211883	PHF2	ENST00000359246.4	ENSG00000197724.6	protein_coding
XLOC_036257	-1.00944	3.2471	1.39173	TCONS_00168034	IK	ENST00000513256.1	ENSG00000113141.9	protein_coding
XLOC_013954	-1.00936	3.22056	1.41531	TCONS_00067906	ANKRD10	ENST00000267339.2	ENSG00000088448.9	protein_coding
XLOC_009414	-1.00925	3.12831	1.40738	TCONS_00044294	BSCL2	ENST00000449636.1	ENSG00000168000.9	protein_coding
XLOC_041491	-1.0091	21.5323	10.1327	TCONS_00189728	EIF4H	ENST00000265753.8	ENSG00000106682.10	protein_coding
XLOC_020655	-1.00903	2.67963	1.16879	TCONS_00097726	GNA13	ENST00000439174.1	ENSG00000120063.4	protein_coding
XLOC_045644	-1.00891	2.35912	1.0478	TCONS_00208983	NDRG1	ENST00000323851.7	ENSG00000104419.9	protein_coding
XLOC_030993	-1.00884	0.124214	0.0292534	TCONS_00143567	EPHB1	ENST00000467013.1	ENSG00000154928.12	protein_coding
XLOC_005905	-1.0088	1.72257	0.702063	TCONS_00026717	TRIM8	ENST00000302424.5	ENSG00000171206.7	protein_coding
XLOC_040623	-1.00877	1.07241	0.443403	TCONS_00186750	PDE10A	ENST00000366882.1	ENSG00000112541.7	protein_coding
XLOC_024661	-1.00872	0.776544	0.313466	TCONS_00112839	KIF5C	ENST00000451033.1	ENSG00000168280.11	protein_coding
XLOC_041650	-1.00833	1.50786	0.65075	TCONS_00190662	LMTK2	ENST00000297293.5	ENSG00000164715.5	protein_coding
XLOC_006251	-1.008	4.22219	1.84339	TCONS_00028293	FAM171A1	ENST00000378116.4	ENSG00000148468.11	protein_coding
XLOC_044136	-1.00789	0.157769	0.0511744	TCONS_00202407	PREX2	ENST00000396539.3	ENSG00000046889.13	protein_coding
XLOC_000234	-1.0078	5.71885	2.56456	TCONS_00001242	C1orf144	ENST00000475078.1	ENSG00000055070.11	protein_coding
XLOC_032190	-1.00775	4.26396	1.9421	TCONS_00150455	FSTL1	ENST00000295633.3	ENSG00000163430.4	protein_coding
XLOC_011727	-1.00758	3.57758	1.53906	TCONS_00057624	WBP11	ENST00000261167.2	ENSG00000084463.2	protein_coding
XLOC_036545	-1.00752	2.75078	1.18471	TCONS_00169550	TSPAN17	ENST00000310032.8	ENSG00000048140.13	protein_coding
XLOC_003953	-1.00738	3.14316	1.40146	TCONS_00019502	ARHGEF2	ENST00000313695.7	ENSG00000116584.10	protein_coding
XLOC_046530	-1.00738	1.12385	0.422919	TCONS_00212046	TMOD1	ENST00000395211.2	ENSG00000136842.8	protein_coding
XLOC_018033	-1.00722	1.85016	0.753416	TCONS_00087539	PDP2	ENST00000311765.1	ENSG00000172840.1	protein_coding
XLOC_049727	-1.00702	1.89846	0.812765	TCONS_00224466	ZMYM3	ENST00000314425.5	ENSG00000147130.9	protein_coding
XLOC_016330	-1.00659	0.924862	0.355732	TCONS_00079671	RAB8B	ENST00000321437.4	ENSG00000166128.8	protein_coding
XLOC_048352	-1.00655	13.6496	6.42671	TCONS_00219497	DDX3X	ENST00000399959.2	ENSG00000215301.5	protein_coding
XLOC_050083	-1.0062	6.49847	2.87895	TCONS_00225554	AIFM1	ENST00000440263.1	ENSG00000156709.9	protein_coding
XLOC_040551	-1.00619	2.00721	0.834094	TCONS_00186504	MTRF1L	ENST00000461949.1	ENSG00000112031.11	protein_coding
XLOC_008079	-1.00594	6.84577	3.19433	TCONS_00036826	SF3B2	ENST00000529577.1	ENSG00000087365.8	protein_coding
XLOC_011202	-1.0058	5.46114	2.45071	TCONS_00054416	TDG	ENST00000392872.3	ENSG00000139372.10	protein_coding
XLOC_030913	-1.00575	2.87419	1.30564	TCONS_00143098	PLXNA1	ENST00000251772.4	ENSG00000114554.7	protein_coding
XLOC_042166	-1.00574	1.88345	0.841564	TCONS_00193551	RBM33	ENST00000287912.3	ENSG00000184863.6	protein_coding
XLOC_021864	-1.00557	2.77556	1.15629	TCONS_00101538	MAP1S	ENST00000324096.3	ENSG00000130479.5	protein_coding
XLOC_023701	-1.00555	0.754963	0.302178	TCONS_00108412	NCOA1	ENST00000496333.1	ENSG00000084676.11	protein_coding
XLOC_029670	-1.00547	3.52012	1.61088	TCONS_00136141	MAPK1	ENST00000215832.6	ENSG00000100030.9	protein_coding
XLOC_010151	-1.00541	0.261419	0.0741952	TCONS_00048476	RP11-890B15.2	ENST00000533812.1	ENSG00000254842.1	protein_coding
XLOC_004677	-1.00539	1.96302	0.853244	TCONS_00022649	SIPA1L2	ENST00000366630.1	ENSG00000116991.6	protein_coding
XLOC_019808	-1.0053	2.46711	1.0824	TCONS_00094258	RPTOR	ENST00000537330.1	ENSG00000141564.8	protein_coding
XLOC_001976	-1.00501	1.7576	0.762614	TCONS_00009611	CAMSAP2	ENST00000358823.2	ENSG00000118200.10	protein_coding
XLOC_049633	-1.00492	2.08924	0.865408	TCONS_00224196	FGD1	ENST00000375135.3	ENSG00000102302.7	protein_coding
XLOC_022774	-1.0049	0.556858	0.213267	TCONS_00105209	NOTCH3	ENST00000539383.1	ENSG00000074181.2	protein_coding
XLOC_048129	-1.00468	1.48907	0.599296	TCONS_00218812	GYG2	ENST00000398806.3	ENSG00000056998.13	protein_coding
XLOC_006713	-1.00464	3.36784	1.45408	TCONS_00030211	ZNF503	ENST00000418818.2	ENSG00000165655.12	protein_coding
XLOC_043194	-1.00462	0.0646477	0.0173825	TCONS_00198545	PLXNA4	ENST00000321063.4	ENSG00000221866.5	protein_coding
XLOC_050029	-1.00462	0.274342	0.0737651	TCONS_00225414	FAM70A	ENST00000309720.5	ENSG00000125355.11	protein_coding
XLOC_019494	-1.00451	3.52284	1.61439	TCONS_00092838	NPEPPS	ENST00000527200.1	ENSG00000141279.7	protein_coding
XLOC_025103	-1.00451	14.6938	6.90237	TCONS_00115128	XRCC5	ENST00000392133.3	ENSG00000079246.11	protein_coding
XLOC_021896	-1.0042	2.55705	1.13404	TCONS_00101666	MAU2	ENST00000392313.3	ENSG00000129933.11	protein_coding
XLOC_020579	-1.00419	0.68187	0.251385	TCONS_00097494	RNF43	ENST00000500597.2	ENSG00000108375.7	protein_coding
XLOC_005924	-1.00418	2.47535	1.09249	TCONS_00026784	SLK	ENST00000369755.3	ENSG00000065613.9	protein_coding
XLOC_034572	-1.00416	5.20996	2.38476	TCONS_00160799	G3BP2	ENST00000395719.3	ENSG00000138757.10	protein_coding
XLOC_022756	-1.00413	1.57975	0.621152	TCONS_00105136	PRKACA	ENST00000350356.2	ENSG00000072062.7	protein_coding
XLOC_008560	-1.00408	8.25521	3.75586	TCONS_00039653	ARCN1	ENST00000392859.3	ENSG00000095139.6	protein_coding
XLOC_012612	-1.00388	1.14176	0.419562	TCONS_00063307	MSI1	ENST00000257552.2	ENSG00000135097.2	protein_coding
XLOC_013799	-1.00386	0.543115	0.179142	TCONS_00067474	POU4F1	ENST00000377208.4	ENSG00000152192.5	protein_coding
XLOC_010028	-1.00356	0.410357	0.145583	TCONS_00047888	MCAM	ENST00000264036.4	ENSG00000076706.7	protein_coding
XLOC_017697	-1.00335	1.07216	0.459095	TCONS_00086249	CLEC16A	ENST00000542102.1	ENSG00000038532.9	protein_coding
XLOC_010454	-1.00316	0.356379	0.127667	TCONS_00049918	GPRC5A	ENST00000014914.5	ENSG00000013588.5	protein_coding
XLOC_044145	-1.0031	0.338327	0.122262	TCONS_00202431	SULF1	ENST00000525061.1	ENSG00000137573.9	protein_coding
XLOC_019042	-1.00291	6.70359	3.06472	TCONS_00091161	PFAS	ENST00000545834.1	ENSG00000178921.8	protein_coding
XLOC_020373	-1.00273	23.1949	10.9823	TCONS_00096546	ACLY	ENST00000352035.2	ENSG00000131473.10	protein_coding
XLOC_001156	-1.00268	5.50081	2.47036	TCONS_00005811	AHCYL1	ENST00000369799.5	ENSG00000168710.13	protein_coding
XLOC_036866	-1.00253	5.26309	2.43328	TCONS_00170855	NUP155	ENST00000231498.3	ENSG00000113569.10	protein_coding
XLOC_002296	-1.00218	2.68115	1.19037	TCONS_00011214	RP5-862P8.2	ENST00000366623.3	ENSG00000143674.6	protein_coding
XLOC_016037	-1.00214	1.75669	0.745424	TCONS_00078178	FAN1	ENST00000362065.3	ENSG00000198690.4	protein_coding
XLOC_012525	-1.0021	0.736415	0.309514	TCONS_00062607	GIT2	ENST00000355312.3	ENSG00000139436.13	protein_coding
XLOC_031302	-1.00208	1.49436	0.649886	TCONS_00145196	YEATS2	ENST00000421660.1	ENSG00000163872.10	protein_coding
XLOC_015577	-1.00204	2.72311	1.18738	TCONS_00076670	SMEK1	ENST00000554684.1	ENSG00000100796.12	protein_coding
XLOC_047203	-1.00193	0.796316	0.308194	TCONS_00215341	RNF38	ENST00000259605.6	ENSG00000137075.11	protein_coding
XLOC_005568	-1.00184	3.59031	1.54152	TCONS_00025271	VPS26A	ENST00000373382.1	ENSG00000122958.9	protein_coding
XLOC_021384	-1.00171	0.446548	0.14878	TCONS_00099936	ZSCAN30	ENST00000420878.2	ENSG00000186814.5	protein_coding
XLOC_018366	-1.00164	6.21902	2.87645	TCONS_00089024	GSPT1	ENST00000439887.1	ENSG00000103342.7	protein_coding
XLOC_007516	-1.00156	4.45144	2.02648	TCONS_00033781	FAR1	ENST00000354817.3	ENSG00000197601.7	protein_coding
XLOC_013142	-1.0014	3.65112	1.60862	TCONS_00065169	CKAP2	ENST00000398044.2	ENSG00000136108.8	protein_coding
XLOC_049824	-1.00136	1.19867	0.504819	TCONS_00224767	CHM	ENST00000357749.2	ENSG00000188419.8	protein_coding
XLOC_045451	-1.00129	20.0319	9.5542	TCONS_00208095	YWHAZ	ENST00000395957.1	ENSG00000164924.11	protein_coding
XLOC_048205	-1.00129	0.129119	0.0389657	TCONS_00219079	REPS2	ENST00000380063.2	ENSG00000169891.12	protein_coding
XLOC_024764	-1.00127	1.06113	0.439067	TCONS_00113291	PPIG	ENST00000260970.3	ENSG00000138398.10	protein_coding
XLOC_025779	-1.00078	0.578728	0.223461	TCONS_00119159	BCL11A	ENST00000378117.2	ENSG00000119866.15	protein_coding
XLOC_003810	-1.00077	0.823448	0.338363	TCONS_00018501	OTUD7B	ENST00000369135.3	ENSG00000163113.8	protein_coding
XLOC_016833	-1.00053	3.62242	1.67555	TCONS_00082112	GOLGA8A	ENST00000359187.3	ENSG00000175265.12	protein_coding
XLOC_019035	-1.00043	2.04507	0.836993	TCONS_00091129	CYB5D1	ENST00000332439.3	ENSG00000182224.5	protein_coding
XLOC_005572	-1.00038	6.39031	2.93335	TCONS_00025302	HK1	ENST00000450646.1	ENSG00000156515.14	protein_coding
XLOC_002038	-1.00028	0.0578622	0.0166638	TCONS_00009917	NFASC	ENST00000404977.2	ENSG00000163531.10	protein_coding
XLOC_021178	-1.00017	1.25603	0.525343	TCONS_00099302	ZNF532	ENST00000336078.4	ENSG00000074657.8	protein_coding

## Sheet: GO_53_vs_Con
GO.ID	Term	Annotated	Significant	Expected	classicFisher
GO:0044273	sulfur compound catabolic process	38	3	0.17	0.0006	3.22185
GO:0006024	glycosaminoglycan biosynthetic process	104	4	0.46	0.0011	2.95861
GO:0006023	aminoglycan biosynthetic process	105	4	0.46	0.0011	2.95861
GO:0042340	keratan sulfate catabolic process	12	2	0.05	0.0012	2.92082
GO:0006027	glycosaminoglycan catabolic process	59	3	0.26	0.0022	2.65758
GO:0007155	cell adhesion	945	11	4.14	0.0024	2.61979
GO:0022610	biological adhesion	949	11	4.15	0.0025	2.60206
GO:0006026	aminoglycan catabolic process	66	3	0.29	0.003	2.52288
GO:0045746	negative regulation of Notch signaling p...	19	2	0.08	0.0031	2.50864
GO:0043056	forward locomotion	1	1	0	0.0044	2.35655
GO:0050968	detection of chemical stimulus involved ...	1	1	0	0.0044	2.35655
GO:0070345	negative regulation of fat cell prolifer...	1	1	0	0.0044	2.35655
GO:0016338	calcium-independent cell-cell adhesion	23	2	0.1	0.0045	2.34679
GO:0030203	glycosaminoglycan metabolic process	162	4	0.71	0.0055	2.25964
GO:0018146	keratan sulfate biosynthetic process	28	2	0.12	0.0066	2.18046
GO:0006022	aminoglycan metabolic process	171	4	0.75	0.0066	2.18046
GO:0050891	multicellular organismal water homeostas...	29	2	0.13	0.0071	2.14874
GO:0050766	positive regulation of phagocytosis	30	2	0.13	0.0076	2.11919
GO:0051592	response to calcium ion	92	3	0.4	0.0076	2.11919
GO:0017158	regulation of calcium ion-dependent exoc...	31	2	0.14	0.0081	2.09151
GO:0016337	cell-cell adhesion	403	6	1.76	0.0082	2.08619
GO:0008088	axon cargo transport	32	2	0.14	0.0086	2.0655
GO:0001579	medium-chain fatty acid transport	2	1	0.01	0.0087	2.06048
GO:0035854	eosinophil fate commitment	2	1	0.01	0.0087	2.06048
GO:0045004	DNA replication proofreading	2	1	0.01	0.0087	2.06048
GO:0045199	maintenance of epithelial cell apical/ba...	2	1	0.01	0.0087	2.06048
GO:1900623	regulation of monocyte aggregation	2	1	0.01	0.0087	2.06048
GO:1900625	positive regulation of monocyte aggregat...	2	1	0.01	0.0087	2.06048
GO:0009409	response to cold	33	2	0.14	0.0091	2.04096
GO:0042339	keratan sulfate metabolic process	33	2	0.14	0.0091	2.04096
GO:0050982	detection of mechanical stimulus	33	2	0.14	0.0091	2.04096
GO:0034101	erythrocyte homeostasis	101	3	0.44	0.0098	2.00877
GO:0030104	water homeostasis	36	2	0.16	0.0108	1.96658
GO:0006284	base-excision repair	38	2	0.17	0.012	1.92082
GO:0007606	sensory perception of chemical stimulus	110	3	0.48	0.0123	1.91009
GO:0030241	skeletal muscle myosin thick filament as...	3	1	0.01	0.0131	1.88273
GO:0030953	astral microtubule organization	3	1	0.01	0.0131	1.88273
GO:0033058	directional locomotion	3	1	0.01	0.0131	1.88273
GO:0035090	maintenance of apical/basal cell polarit...	3	1	0.01	0.0131	1.88273
GO:0035995	detection of muscle stretch	3	1	0.01	0.0131	1.88273
GO:0045345	positive regulation of MHC class I biosy...	3	1	0.01	0.0131	1.88273
GO:0048769	sarcomerogenesis	3	1	0.01	0.0131	1.88273
GO:0060339	negative regulation of type I interferon...	3	1	0.01	0.0131	1.88273
GO:0071688	striated muscle myosin thick filament as...	3	1	0.01	0.0131	1.88273
GO:0097195	pilomotor reflex	3	1	0.01	0.0131	1.88273
GO:2000721	positive regulation of transcription fro...	3	1	0.01	0.0131	1.88273
GO:0002262	myeloid cell homeostasis	119	3	0.52	0.0152	1.81816
GO:0044272	sulfur compound biosynthetic process	122	3	0.53	0.0163	1.78781
GO:0008593	regulation of Notch signaling pathway	45	2	0.2	0.0165	1.78252
GO:0050764	regulation of phagocytosis	45	2	0.2	0.0165	1.78252
GO:0002175	protein localization to paranode region ...	4	1	0.02	0.0174	1.75945
GO:0006659	phosphatidylserine biosynthetic process	4	1	0.02	0.0174	1.75945
GO:0030222	eosinophil differentiation	4	1	0.02	0.0174	1.75945
GO:0033567	DNA replication, Okazaki fragment proces...	4	1	0.02	0.0174	1.75945
GO:0035994	response to muscle stretch	4	1	0.02	0.0174	1.75945
GO:0036120	cellular response to platelet-derived gr...	4	1	0.02	0.0174	1.75945
GO:0043137	DNA replication, removal of RNA primer	4	1	0.02	0.0174	1.75945
GO:0045226	extracellular polysaccharide biosyntheti...	4	1	0.02	0.0174	1.75945
GO:0046379	extracellular polysaccharide metabolic p...	4	1	0.02	0.0174	1.75945
GO:0050955	thermoception	4	1	0.02	0.0174	1.75945
GO:0060332	positive regulation of response to inter...	4	1	0.02	0.0174	1.75945
GO:0060335	positive regulation of interferon-gamma-...	4	1	0.02	0.0174	1.75945
GO:0060596	mammary placode formation	4	1	0.02	0.0174	1.75945
GO:0070341	fat cell proliferation	4	1	0.02	0.0174	1.75945
GO:0070344	regulation of fat cell proliferation	4	1	0.02	0.0174	1.75945
GO:0070487	monocyte aggregation	4	1	0.02	0.0174	1.75945
GO:0071072	negative regulation of phospholipid bios...	4	1	0.02	0.0174	1.75945
GO:0050909	sensory perception of taste	49	2	0.21	0.0194	1.7122
GO:0030166	proteoglycan biosynthetic process	50	2	0.22	0.0202	1.69465
GO:0001880	Mullerian duct regression	5	1	0.02	0.0217	1.66354
GO:0006287	base-excision repair, gap-filling	5	1	0.02	0.0217	1.66354
GO:0030240	skeletal muscle thin filament assembly	5	1	0.02	0.0217	1.66354
GO:0031034	myosin filament assembly	5	1	0.02	0.0217	1.66354
GO:0033211	adiponectin-activated signaling pathway	5	1	0.02	0.0217	1.66354
GO:0036119	response to platelet-derived growth fact...	5	1	0.02	0.0217	1.66354
GO:0050966	detection of mechanical stimulus involve...	5	1	0.02	0.0217	1.66354
GO:0070295	renal water absorption	5	1	0.02	0.0217	1.66354
GO:0090500	endocardial cushion to mesenchymal trans...	5	1	0.02	0.0217	1.66354
GO:0060443	mammary gland morphogenesis	52	2	0.23	0.0217	1.66354
GO:0044763	single-organism cellular process	10033	51	43.9	0.0224	1.64975
GO:0060627	regulation of vesicle-mediated transport	248	4	1.09	0.0231	1.63639
GO:1901137	carbohydrate derivative biosynthetic pro...	653	7	2.86	0.0233	1.63264
GO:0017156	calcium ion-dependent exocytosis	55	2	0.24	0.0241	1.61798
GO:0016049	cell growth	379	5	1.66	0.0248	1.60555
GO:0001957	intramembranous ossification	6	1	0.03	0.026	1.58503
GO:0030011	maintenance of cell polarity	6	1	0.03	0.026	1.58503
GO:0031033	myosin filament organization	6	1	0.03	0.026	1.58503
GO:0031340	positive regulation of vesicle fusion	6	1	0.03	0.026	1.58503
GO:0032049	cardiolipin biosynthetic process	6	1	0.03	0.026	1.58503
GO:0034112	positive regulation of homotypic cell-ce...	6	1	0.03	0.026	1.58503
GO:0036072	direct ossification	6	1	0.03	0.026	1.58503
GO:0036302	atrioventricular canal development	6	1	0.03	0.026	1.58503
GO:0048630	skeletal muscle tissue growth	6	1	0.03	0.026	1.58503
GO:0050916	sensory perception of sweet taste	6	1	0.03	0.026	1.58503
GO:0050917	sensory perception of umami taste	6	1	0.03	0.026	1.58503
GO:0006811	ion transport	1164	10	5.09	0.0285	1.54516
GO:0006816	calcium ion transport	268	4	1.17	0.0296	1.52871
GO:0001658	branching involved in ureteric bud morph...	62	2	0.27	0.0301	1.52143
GO:0010694	positive regulation of alkaline phosphat...	7	1	0.03	0.0302	1.51999
GO:0014866	skeletal myofibril assembly	7	1	0.03	0.0302	1.51999

## Sheet: GO_53r_vs_Con
GO.ID	Term	Annotated	Significant	Expected	classicFisher
GO:0019219	regulation of nucleobase-containing comp...	3471	531	373.63	3.4e-22	21.4685
GO:0007010	cytoskeleton organization	834	181	89.77	1.8e-21	20.7447
GO:0051171	regulation of nitrogen compound metaboli...	3556	536	382.78	6.5e-21	20.1871
GO:0006139	nucleobase-containing compound metabolic...	5170	719	556.51	4.7e-20	19.3279
GO:0031323	regulation of cellular metabolic process	4521	644	486.65	9.5e-20	19.0223
GO:0050794	regulation of cellular process	7712	991	830.14	1e-19	19
GO:0006996	organelle organization	2425	389	261.03	7.5e-19	18.1249
GO:0019222	regulation of metabolic process	5014	694	539.72	2e-18	17.699
GO:1902589	single-organism organelle organization	1587	278	170.83	3.3e-18	17.4815
GO:0016043	cellular component organization	4487	633	482.99	3.4e-18	17.4685
GO:0051252	regulation of RNA metabolic process	2898	445	311.95	3.5e-18	17.4559
GO:0071840	cellular component organization or bioge...	4578	643	492.79	4.2e-18	17.3768
GO:2000112	regulation of cellular macromolecule bio...	3059	464	329.28	5e-18	17.301
GO:0006351	transcription, DNA-templated	3076	466	331.11	5.1e-18	17.2924
GO:0046483	heterocycle metabolic process	5328	727	573.52	5.8e-18	17.2366
GO:0016070	RNA metabolic process	3752	546	403.88	7.7e-18	17.1135
GO:0080090	regulation of primary metabolic process	4433	624	477.18	1.4e-17	16.8539
GO:0010468	regulation of gene expression	3411	504	367.17	1.7e-17	16.7696
GO:0006725	cellular aromatic compound metabolic pro...	5343	726	575.14	2.1e-17	16.6778
GO:0010556	regulation of macromolecule biosynthetic...	3156	472	339.72	3.6e-17	16.4437
GO:0090304	nucleic acid metabolic process	4267	602	459.31	5.6e-17	16.2518
GO:0006355	regulation of transcription, DNA-templat...	2795	427	300.86	6.5e-17	16.1871
GO:0031326	regulation of cellular biosynthetic proc...	3297	486	354.9	1.6e-16	15.7959
GO:0050789	regulation of biological process	8146	1020	876.86	2.4e-16	15.6198
GO:2001141	regulation of RNA biosynthetic process	2827	428	304.31	3e-16	15.5229
GO:0009889	regulation of biosynthetic process	3334	489	358.88	3.3e-16	15.4815
GO:0032774	RNA biosynthetic process	3168	467	341.01	9.5e-16	15.0223
GO:0048468	cell development	1603	271	172.55	1.2e-15	14.9208
GO:0022008	neurogenesis	1226	218	131.97	6.1e-15	14.2147
GO:0060255	regulation of macromolecule metabolic pr...	4199	584	451.99	6.4e-15	14.1938
GO:0034641	cellular nitrogen compound metabolic pro...	5545	735	596.88	8.9e-15	14.0506
GO:1901360	organic cyclic compound metabolic proces...	5537	734	596.02	9.3e-15	14.0315
GO:0009653	anatomical structure morphogenesis	2136	335	229.93	1.5e-14	13.8239
GO:0010558	negative regulation of macromolecule bio...	998	183	107.43	7.2e-14	13.1427
GO:0000902	cell morphogenesis	1001	183	107.75	9.7e-14	13.0132
GO:0007399	nervous system development	1825	292	196.45	1.1e-13	12.9586
GO:0048699	generation of neurons	1159	204	124.76	1.5e-13	12.8239
GO:0030036	actin cytoskeleton organization	453	102	48.76	1.7e-13	12.7696
GO:0065007	biological regulation	8631	1055	929.07	1.7e-13	12.7696
GO:0034654	nucleobase-containing compound biosynthe...	3456	490	372.01	1.9e-13	12.7212
GO:0032989	cellular component morphogenesis	1067	191	114.86	2e-13	12.699
GO:2000113	negative regulation of cellular macromol...	953	175	102.58	2.4e-13	12.6198
GO:0009890	negative regulation of biosynthetic proc...	1062	189	114.32	4.9e-13	12.3098
GO:0030029	actin filament-based process	527	112	56.73	6.3e-13	12.2007
GO:0018130	heterocycle biosynthetic process	3519	494	378.8	8.3e-13	12.0809
GO:0031327	negative regulation of cellular biosynth...	1047	186	112.7	9.1e-13	12.041
GO:0010467	gene expression	4732	633	509.37	9.6e-13	12.0177
GO:0019438	aromatic compound biosynthetic process	3524	494	379.33	1.1e-12	11.9586
GO:0006807	nitrogen compound metabolic process	5893	760	634.34	2.1e-12	11.6778
GO:0048858	cell projection morphogenesis	711	137	76.53	3.6e-12	11.4437
GO:0051276	chromosome organization	739	141	79.55	3.6e-12	11.4437
GO:0016568	chromatin modification	450	98	48.44	4.2e-12	11.3768
GO:0000904	cell morphogenesis involved in different...	735	140	79.12	5e-12	11.301
GO:0030030	cell projection organization	1010	178	108.72	6.1e-12	11.2147
GO:0048812	neuron projection morphogenesis	586	118	63.08	6.6e-12	11.1805
GO:0048869	cellular developmental process	3079	437	331.43	7.6e-12	11.1192
GO:0044271	cellular nitrogen compound biosynthetic ...	3581	496	385.47	7.7e-12	11.1135
GO:0032990	cell part morphogenesis	727	138	78.26	9.3e-12	11.0315
GO:0030154	cell differentiation	2907	416	312.92	9.6e-12	11.0177
GO:0030182	neuron differentiation	1069	185	115.07	1.2e-11	10.9208
GO:1901362	organic cyclic compound biosynthetic pro...	3630	500	390.74	1.5e-11	10.8239
GO:0044260	cellular macromolecule metabolic process	6486	819	698.17	1.6e-11	10.7959
GO:0048667	cell morphogenesis involved in neuron di...	576	115	62	2.2e-11	10.6576
GO:0034645	cellular macromolecule biosynthetic proc...	4020	544	432.72	2.3e-11	10.6383
GO:0048856	anatomical structure development	4178	562	449.73	2.4e-11	10.6198
GO:0007409	axonogenesis	518	106	55.76	3e-11	10.5229
GO:0006928	cellular component movement	1486	238	159.96	3.3e-11	10.4815
GO:0051056	regulation of small GTPase mediated sign...	388	86	41.77	3.5e-11	10.4559
GO:0045892	negative regulation of transcription, DN...	848	153	91.28	3.7e-11	10.4318
GO:0044767	single-organism developmental process	4647	614	500.22	3.8e-11	10.4202
GO:0010629	negative regulation of gene expression	944	166	101.61	4.2e-11	10.3768
GO:1902679	negative regulation of RNA biosynthetic ...	864	155	93	4.3e-11	10.3665
GO:0051253	negative regulation of RNA metabolic pro...	886	158	95.37	4.3e-11	10.3665
GO:0007275	multicellular organismal development	4127	554	444.24	5.6e-11	10.2518
GO:0009059	macromolecule biosynthetic process	4136	555	445.21	5.6e-11	10.2518
GO:0048523	negative regulation of cellular process	3032	426	326.37	7.6e-11	10.1192
GO:0032502	developmental process	4691	617	504.95	8e-11	10.0969
GO:0010605	negative regulation of macromolecule met...	1450	231	156.08	1.2e-10	9.92082
GO:0031324	negative regulation of cellular metaboli...	1459	232	157.05	1.3e-10	9.88606
GO:0045934	negative regulation of nucleobase-contai...	981	169	105.6	1.5e-10	9.82391
GO:0051172	negative regulation of nitrogen compound...	997	171	107.32	1.6e-10	9.79588
GO:0048666	neuron development	854	151	91.93	2.3e-10	9.63827
GO:0031175	neuron projection development	746	136	80.3	2.4e-10	9.61979
GO:0061564	axon development	536	106	57.7	2.5e-10	9.60206
GO:0006357	regulation of transcription from RNA pol...	1338	215	144.03	2.7e-10	9.56864
GO:0051128	regulation of cellular component organiz...	1437	227	154.68	4e-10	9.39794
GO:0006325	chromatin organization	568	110	61.14	4.1e-10	9.38722
GO:0009892	negative regulation of metabolic process	1578	244	169.86	6.4e-10	9.19382
GO:0009790	embryo development	958	163	103.12	8.4e-10	9.07572
GO:0048731	system development	3593	485	386.76	9.9e-10	9.00436
GO:0009966	regulation of signal transduction	2077	302	223.57	3.8e-09	8.42022
GO:0007264	small GTPase mediated signal transductio...	633	116	68.14	4.1e-09	8.38722
GO:0040011	locomotion	1317	206	141.77	6.9e-09	8.16115
GO:0048519	negative regulation of biological proces...	3324	448	357.81	8.3e-09	8.08092
GO:0006366	transcription from RNA polymerase II pro...	1520	231	163.62	9.7e-09	8.01323
GO:0044087	regulation of cellular component biogene...	407	82	43.81	1.2e-08	7.92082
GO:0007411	axon guidance	363	75	39.07	1.7e-08	7.76955
GO:0097485	neuron projection guidance	363	75	39.07	1.7e-08	7.76955
GO:0048522	positive regulation of cellular process	3351	449	360.71	1.8e-08	7.74473
GO:0016569	covalent chromatin modification	299	65	32.19	2e-08	7.69897
